# Supplementary material for: Effect of universal test and treat on retention and mortality among people living with HIV-infection in Uganda: An interrupted time series analysis
Source: PLoS One. 2022 May 17;17(5):e0268226. doi: 10.1371/journal.pone.0268226 (PMC9113587; doi:10.1371/journal.pone.0268226)
Supplement: S1 Data — (ZIP) [file pone.0268226.s001.zip]

Archive with 2 entries (2 files):
- Supporting Information_data/Retention paper data.dta
- Supporting Information_data/Retention paper data.xls
