# Supplementary material for: Effect of universal test and treat on retention and mortality among people living with HIV-infection in Uganda: An interrupted time series analysis
Source: PLoS One. 2022 May 17;17(5):e0268226. doi: 10.1371/journal.pone.0268226 (PMC9113587; doi:10.1371/journal.pone.0268226)
Supplement: S1 Data — (ZIP) [file pone.0268226.s001.zip › Supporting Information_data/Retention paper data.xls]

## Sheet: Sheet1
site	sex	agegroup	educ	marital	occupation	cltpregnant	died	included	keypop	onart	daystoART	durARTmo	retained	LTFU	month	dayfromreg
Mbarara	Female	25-49	Upper Primary	Separated	Peasant	No	0	0	0	1	45	4.5	Not retained	LTFU	1	178
Mbarara	Female	18-24	Senior 1-4	Separated	Paid employee	No	0	1		0			retained	No LTFU	1	562
Entebbe	Female	25-49	Lower Primary	Never Married	None	No	0	1		1	41	4.6	retained	No LTFU	1	2381
Entebbe	Male	25-49	Upper Primary	Married Mono	Vendor/business person	No	0	1		0			Not retained	LTFU	1	29
Masaka	Male	25-49	Senior 1-4	Cohabiting	Vendor/business person	No	0	1		1	42	4.6	retained	No LTFU	1	2192
Masaka	Female	25-49	Lower Primary	Widowed	Peasant	No	0	1		1	22	5.2	retained	No LTFU	1	617
Entebbe	Male	<15	Other	Minor	Other	No	0	0	0	1	0	6	retained	No LTFU	1	2332
Masaka	Male	25-49	Senior 5-6	Separated	Casual laborer	No	0	0	0	1	0	6	retained	No LTFU	1	2243
Masindi	Male	25-49	Upper Primary	Separated	Casual laborer		1	0	1	1	0	6	Not retained	No LTFU	1	82
Rukungiri	Female	50+	Upper Primary	Married Mono	Peasant	No	0	0	1	1	42	4.6	retained	No LTFU	1	1883
Rukungiri	Female	<15	None	Minor	None	No	0	0	0	0			retained	No LTFU	1	1869
Masaka	Male	25-49	Lower Primary	Married Mono	Vendor/business person	No	0	1		1	14	5.5	retained	No LTFU	1	2270
Entebbe	Female	25-49	Higher Institution	Married Mono	Vendor/business person	No	0	1		1	15	5.5	retained	No LTFU	1	2137
Masaka	Female	18-24	Upper Primary	Cohabiting	Vendor/business person	No	0	1		1	23	5.2	retained	No LTFU	1	1052
Entebbe	Female	25-49	Senior 1-4	Married Mono	Casual laborer	No	0	1		1	0	6	retained	No LTFU	1	2332
Masaka	Male	<15	Pre-primary	Other	None	No	1	0	0	1	0	6	retained	No LTFU	1	214
Masaka	Female	18-24	Upper Primary	Cohabiting	Vendor/business person	No	0	1		1	14	5.5	retained	No LTFU	1	2256
Mbarara	Male	25-49	Upper Primary	Married Mono	Peasant		0	1		1	0	6	retained	No LTFU	1	2352
Masaka	Male	50+	Senior 1-4	Widowed	None	No	1	1		0			Not retained	No LTFU	1	-343
Mbarara	Male	25-49	Upper Primary	Never Married	Casual laborer		0	0	1	0			Not retained	LTFU	1	189
Masindi	Male	25-49	Upper Primary	Married Mono	Casual laborer		0	1		1	0	6	retained	No LTFU	1	546
Mbarara	Male	15-17	Senior 1-4	Separated	Paid employee		0	0	0	0			Not retained	LTFU	1	0
Mbarara	Male	25-49	Senior 5-6	Never Married	Vendor/business person		0	0	1	0			retained	No LTFU	1	701
Mbarara	Male	25-49	Lower Primary	Married Mono	Other		0	0	1	0			Not retained	LTFU	1	28
Mbarara	Male	25-49	Upper Primary	Married Mono	Casual laborer		0	0	1	1	28	5	retained	No LTFU	1	737
Mbarara	Male	18-24	Lower Primary	Never Married	Casual laborer		0	0	1	0			retained	No LTFU	1	402
Masaka	Male	50+	Upper Primary	Widowed	Peasant	No	0	1		0			retained	No LTFU	1	728
Mbarara	Male	25-49	Lower Primary	Widowed	Paid employee		0	1		0			retained	No LTFU	1	2284
Mbarara	Female	18-24	Upper Primary	Married Mono	Casual laborer	No	0	1		1	0	6	retained	No LTFU	1	2285
Entebbe	Female	25-49	Upper Primary	Widowed	Peasant	No	0	1		0			retained	No LTFU	1	2234
Mbarara	Male	25-49	Upper Primary	Married Mono	Peasant		0	1		1	19	5.3	retained	No LTFU	1	2303
Mbarara	Female	<15	Pre-primary	Minor	Dependent	No	0	0	0	1	0	6	retained	No LTFU	1	2255
Mbarara	Female	25-49	Higher Institution	Married Mono	Paid employee	No	0	1		0			retained	No LTFU	1	2214
Entebbe	Male	25-49	Senior 1-4	Never Married	Paid employee	No	0	1		1	29	5	retained	No LTFU	1	2286
Mbale	Female	25-49	None	Never Married	None	No	0	1		1	31	4.9	retained	No LTFU	1	2328
Mbarara	Male	25-49	Lower Primary	Married Mono	Peasant		0	0	1	0			retained	No LTFU	1	738
Rukungiri	Male	50+	Senior 1-4	Married Mono	Paid employee	No	0	1		1	0	6	retained	No LTFU	1	1766
Mbarara	Male	25-49	Upper Primary	Married Mono	Casual laborer		0	0	1	0			retained	No LTFU	1	1442
Mbarara	Male	18-24	Upper Primary	Never Married	Casual laborer		0	0	1	0			retained	No LTFU	1	2271
Masindi	Female	25-49	Senior 1-4	Married Mono	Housewife	Yes	0	0	0	1	0	6	retained	No LTFU	1	1843
Masaka	Female	18-24	Upper Primary	Widowed	Casual laborer	No	0	0	0	1	28	5	retained	No LTFU	1	2173
Entebbe	Male	18-24	Upper Primary	Married Mono	Casual laborer	No	0	0	1	0			Not retained	LTFU	1	0
Mbarara	Male	25-49	Senior 1-4	Separated	Other		0	0	1	1	42	4.6	retained	No LTFU	1	1050
Masaka	Male	25-49	None	Separated	Casual laborer	No	0	1		1	38	4.7	retained	No LTFU	1	441
Entebbe	Male	25-49	Higher Institution	Separated	None	No	0	1		1	0	6	retained	No LTFU	1	2325
Masaka	Female	25-49	Higher Institution	Never Married	Paid employee	No	0	1		0			retained	No LTFU	1	522
Rukungiri	Female	18-24	Upper Primary	Separated	Peasant	No	0	1		0			retained	No LTFU	1	1703
Mulago	Male	25-49	Higher Institution	Cohabiting	Paid employee	No	0	1		1	156	0.8	retained	No LTFU	1	2376
Tororo	Male	25-49	Lower Primary	Married Poly	Vendor/business person	No	0	0	1	0			retained	No LTFU	1	672
Mbale	Female	25-49	Lower Primary	Separated	Other	No	1	1		1	28	5	Not retained	No LTFU	1	88
Tororo	Female	25-49	Lower Primary	Married Mono	None	No	0	1		1	38	4.7	retained	No LTFU	1	1857
Soroti	Female	<15	None	Minor	None	No	0	0	0	1	0	6	retained	No LTFU	1	2331
Mulago	Male	18-24	Senior 5-6	Other	None	No	0	0	1	1	56	4.1	retained	No LTFU	1	476
Mulago	Male	25-49	Upper Primary	Separated	Casual laborer	No	0	1		1	121	2	retained	No LTFU	1	1066
Mbale	Female	18-24	Upper Primary	Separated	Peasant	No	0	1		1	0	6	retained	No LTFU	1	2347
Tororo	Male	25-49	Higher Institution	Married Mono	Paid employee	No	0	1		1	35	4.8	retained	No LTFU	1	1892
Tororo	Male	25-49	Lower Primary	Separated	Peasant	No	0	0	1	0			retained	No LTFU	1	302
Entebbe	Male	18-24	Higher Institution	Never Married	Other	No	1	1		1	0	6	Not retained	No LTFU	1	139
Rukungiri	Male	18-24	Higher Institution	Never Married	Other	No	0	1		1	28	5	retained	No LTFU	1	587
Mbale	Female	25-49	Upper Primary	Separated	Peasant	No	0	1		1	0	6	retained	No LTFU	1	287
Soroti	Male	25-49	Lower Primary	Married Mono	Peasant	No	0	1		1	98	2.7	retained	No LTFU	1	2345
Entebbe	Female	25-49	Senior 1-4	Married Mono	Housewife	No	1	1		1	23	5.2	retained	No LTFU	1	867
Masaka	Male	18-24	Higher Institution	Cohabiting	Other	No	0	1		1	37	4.7	retained	No LTFU	1	1094
Entebbe	Female	25-49	Senior 1-4	Separated	Vendor/business person	No	0	1		1	14	5.5	retained	No LTFU	1	2337
Mulago	Female	25-49	Upper Primary	Married Mono	Housewife	No	0	1		1	93	2.9	retained	No LTFU	1	2332
Mulago	Female	18-24	None	Married Mono	None	No	0	0	1	0			retained	No LTFU	1	2361
Mulago	Male	25-49	Upper Primary	Married Mono	Casual laborer	No	0	1		1	30	5	retained	No LTFU	1	2325
Mbale	Female	50+	Pre-primary	Married Mono	Housewife	No	0	1		1	28	5	retained	No LTFU	1	2353
Soroti	Female	25-49	Senior 1-4	Cohabiting	Paid employee	No	0	1		1	28	5	retained	No LTFU	1	2254
Mbale	Male	25-49	Upper Primary	Married Mono	Casual laborer	No	0	1		1	0	6	retained	No LTFU	1	2353
Mulago	Female	25-49	Senior 5-6	Divorced	Vendor/business person	No	0	0	1	1	86	3.1	retained	No LTFU	1	2353
Mbale	Male	25-49	Upper Primary	Separated	Peasant	No	0	1		1	0	6	retained	No LTFU	1	2381
Mbale	Male	25-49	Pre-primary	Separated	Casual laborer	No	1	1		1	7	5.7	Not retained	No LTFU	1	38
Mbale	Female	<15	None	Never Married	None	No	0	0	0	1	0	6	retained	No LTFU	1	2345
Mulago	Female	25-49	None	Divorced	Other	No	1	1		1	42	4.6	retained	No LTFU	1	338
Mulago	Male	25-49	Senior 1-4	Separated	Vendor/business person	No	0	1		1	-1132	43.5	retained	No LTFU	1	1406
Soroti	Male	25-49	Upper Primary	Never Married	Other	No	0	0	1	1	14	5.5	Not retained	LTFU	1	58
Soroti	Female	25-49	Senior 1-4	Separated	Peasant	No	0	1		1	42	4.6	retained	No LTFU	1	2331
Mbarara	Male	<15	Upper Primary	Minor	None		0	0	0	1	0	6	retained	No LTFU	1	2256
Masaka	Male	25-49	Lower Primary	Married Mono	Vendor/business person	No	0	0	1	0			retained	No LTFU	1	2267
Mulago	Male	25-49	Upper Primary	Separated	Vendor/business person	No	0	1		1	30	5	retained	No LTFU	1	1267
Mbale	Female	18-24	Pre-primary	Separated	Peasant	No	0	1		0			retained	No LTFU	1	884
Mbale	Female	25-49	None	Married Mono	Peasant	No	0	1		1	0	6	retained	No LTFU	1	2374
Gulu	Female	18-24	Senior 1-4	Married Mono	None	No	0	1		1	-351	17.6	Not retained	LTFU	1	56
Gulu	Female	18-24	Senior 1-4	Married Mono	Housewife	No	0	1		1	14	5.5	retained	No LTFU	1	742
Gulu	Female	25-49	Lower Primary	Widowed	Peasant	No	0	1		1	0	6	retained	No LTFU	1	2189
Masaka	Female	18-24	Senior 5-6	Separated	None	No	0	0	1	1	-1	6	retained	No LTFU	1	439
Masaka	Female	15-17	Lower Primary	Married Mono	Peasant	No	0	1		0			Not retained	LTFU	1	0
Gulu	Female	25-49	Higher Institution	Married Mono	Paid employee	No	0	0	1	0			Not retained	LTFU	1	0
Mbarara	Male	25-49	Senior 1-4	Married Poly	Casual laborer		0	1		1	0	6	retained	No LTFU	1	768
Gulu	Male	25-49	Senior 1-4	Married Poly	Peasant		0	1		1	14	5.5	retained	No LTFU	1	2357
Mbarara	Male	25-49	Senior 1-4	Married Mono	Vendor/business person		0	1		0			retained	No LTFU	1	1618
Mbarara	Male	25-49	None	Never Married	Casual laborer		0	1		1	0	6	retained	No LTFU	1	2051
Gulu	Female	25-49	Lower Primary	Married Poly	Casual laborer	No	0	1		0			retained	No LTFU	1	700
Masaka	Female	18-24	Senior 1-4	Never Married	None	No	0	0	1	1	0	6	retained	No LTFU	1	866
Mbarara	Male	25-49	Higher Institution	Never Married	Other		0	1		1	14	5.5	retained	No LTFU	1	847
Tororo	Female	18-24	Higher Institution	Married Mono	Casual laborer	No	0	1		1	0	6	retained	No LTFU	1	1868
Mbarara	Male	<15	None	Other	None		0	0	0	1	0	6	retained	No LTFU	1	1551
Mbarara	Male	50+	None	Married Poly	Peasant		0	1		0			retained	No LTFU	1	2210
Mbarara	Female	18-24	None	Separated	Vendor/business person	No	0	0	1	0			retained	No LTFU	1	735
Gulu	Female	<15	Lower Primary	Minor	None		0	0	0	1	0	6	retained	No LTFU	1	532
Mbarara	Female	25-49	Upper Primary	Separated	Casual laborer	No	0	1		0			retained	No LTFU	1	285
Gulu	Female	25-49	Upper Primary	Married Mono	Peasant	No	0	1		0			retained	No LTFU	1	2205
Entebbe	Male	25-49	Senior 5-6	Married Mono	Vendor/business person	No	0	1		1	15	5.5	retained	No LTFU	1	2247
Entebbe	Male	25-49	Senior 5-6	Married Mono	Vendor/business person	No	0	1		0			retained	No LTFU	1	2230
Mulago	Female	18-24	Upper Primary	Never Married	Casual laborer	No	0	1		1	14	5.5	retained	No LTFU	1	427
Entebbe	Female	50+	Upper Primary	Separated	Vendor/business person	No	0	1		1	14	5.5	retained	No LTFU	1	2343
Soroti	Male	25-49	Upper Primary	Married Mono	Casual laborer	No	0	0	1	1	0	6	retained	No LTFU	1	532
Mulago	Female	25-49	Upper Primary	Separated	Casual laborer	No	0	1		1	28	5	retained	No LTFU	1	1580
Mbale	Female	<15	None	Never Married	None	No	0	0	0	1	0	6	retained	No LTFU	1	2296
Entebbe	Female	25-49	Senior 1-4	Married Mono	None	No	0	1		1	0	6	retained	No LTFU	1	2093
Entebbe	Male	<15	Other	Minor	Other	No	0	0	0	1	0	6	Not retained	LTFU	1	0
Mulago	Male	25-49	Senior 5-6	Married Mono	Casual laborer	No	0	0	1	1	63	3.9	retained	No LTFU	1	1755
Entebbe	Female	18-24	Senior 1-4	Separated	Casual laborer	No	0	1		1	74	3.5	retained	No LTFU	1	2352
Mulago	Male	18-24	Senior 5-6	Never Married	Casual laborer	No	0	0	1	1	14	5.5	retained	No LTFU	1	2372
Entebbe	Female	25-49	Upper Primary	Separated	Casual laborer	No	0	1		0			retained	No LTFU	1	2343
Entebbe	Male	25-49	Upper Primary	Separated	Vendor/business person	No	0	1		1	14	5.5	Not retained	LTFU	1	116
Mulago	Female	18-24	Upper Primary	Never Married	Casual laborer	No	0	1		1	0	6	retained	No LTFU	1	2357
Masaka	Female	25-49	Senior 1-4	Married Mono	Peasant	No	0	1		1	0	6	retained	No LTFU	1	2055
Mulago	Male	25-49	Upper Primary	Married Mono	Vendor/business person	No	1	0	1	1	47	4.4	retained	No LTFU	1	214
Masaka	Male	25-49	Upper Primary	Married Mono	Vendor/business person	No	0	1		1	42	4.6	retained	No LTFU	1	1397
Mulago	Female	50+	Upper Primary	Widowed	Other	No	0	1		0			retained	No LTFU	1	1503
Entebbe	Male	25-49	Senior 1-4	Separated	Other	No	0	0	1	0			retained	No LTFU	1	1057
Mulago	Female	50+	Senior 5-6	Widowed	Vendor/business person	No	0	1		1	14	5.5	retained	No LTFU	1	1503
Entebbe	Female	25-49	Higher Institution	Cohabiting	Paid employee	Yes	0	0	0	1	0	6	retained	No LTFU	1	2247
Mbale	Female	25-49	None	Married Mono	None	No	0	1		1	0	6	retained	No LTFU	1	2224
Soroti	Female	25-49	Upper Primary	Married Mono	Peasant	No	0	1		1	0	6	retained	No LTFU	1	2281
Mbale	Female	25-49	Lower Primary	Separated	Peasant	No	0	1		1	35	4.8	retained	No LTFU	1	2286
Masindi	Female	25-49	Lower Primary	Married Mono	Peasant	No	0	1		0			Not retained	LTFU	1	28
Jinja	Female	25-49	Senior 1-4	Married Poly	Vendor/business person	No	0	1		1	136	1.5	retained	No LTFU	1	1575
Jinja	Female	25-49	Lower Primary	Separated	None	No	0	0	1	1	38	4.7	retained	No LTFU	1	1412
Jinja	Male	25-49	None	Never Married	Paid employee		0	0	1	1	28	5	retained	No LTFU	1	1557
Tororo	Female	25-49	Senior 1-4	Married Mono	Vendor/business person	No	0	0	1	0			Not retained	LTFU	1	0
Gulu	Female	25-49	None	Married Mono	None		1	1		1	14	5.5	Not retained	No LTFU	1	112
Jinja	Male	18-24	Senior 1-4	Never Married	None		0	0	1	1	10	5.6	retained	No LTFU	1	1596
Mbale	Female	25-49	Upper Primary	Separated	Peasant	No	0	1		1	0	6	retained	No LTFU	1	2330
Mbale	Female	<15	None	Minor	None	No	0	0	0	1	0	6	retained	No LTFU	1	2330
Gulu	Male	25-49	Higher Institution	Separated	Other	No	0	1		1	0	6	retained	No LTFU	1	2161
Masaka	Female	25-49	None	Separated	Casual laborer	No	0	0	1	1	75	3.5	retained	No LTFU	1	1509
Tororo	Female	25-49	Upper Primary	Separated	Vendor/business person	No	0	1		0			retained	No LTFU	1	284
Gulu	Male	25-49	Higher Institution	Married Mono	Paid employee	No	0	1		1	0	6	retained	No LTFU	1	2293
Masindi	Female	18-24	Lower Primary	Married Mono	Dependent	No	0	1		0			retained	No LTFU	1	385
Masindi	Male	25-49	Higher Institution	Cohabiting	None		0	0	0	1	14	5.5	Not retained	LTFU	1	42
Gulu	Female	50+	Senior 1-4	Married Mono	None	No	1	1		1	14	5.5	Not retained	No LTFU	1	70
Tororo	Male	<15	None	Minor	None	No	0	0	0	1	18	5.4	retained	No LTFU	1	1602
Jinja	Male	25-49	None	Married Mono	Paid employee	No	0	1		1	80	3.3	retained	No LTFU	1	1694
Gulu	Female	25-49	Lower Primary	Separated	None	No	0	1		1	47	4.4	retained	No LTFU	1	2201
Masindi	Female	25-49	Upper Primary	Separated	Peasant	No	0	1		0			retained	No LTFU	1	1854
Gulu	Female	18-24	None	Cohabiting	Peasant	No	1	1		1	33	4.9	retained	No LTFU	1	373
Jinja	Female	25-49	None	Separated	Peasant	No	0	0	1	0			Not retained	LTFU	1	0
Jinja	Male	50+	None	Separated	Casual laborer	No	0	0	1	1	0	6	retained	No LTFU	1	763
Jinja	Female	<15	None	Minor	None		0	0	1	1	0	6	retained	No LTFU	1	1607
Entebbe	Female	25-49	Senior 5-6	Separated	Other	No	1	1		0			Not retained	No LTFU	1	43
Mbarara	Male	18-24	Lower Primary	Cohabiting	Other		0	0	0	0			Not retained	LTFU	1	3
Mbarara	Female	25-49	Upper Primary	Separated	Peasant		0	1		1	31	4.9	retained	No LTFU	1	1227
Mbarara	Female	25-49	Lower Primary	Married Mono	Paid employee	No	0	1		1	0	6	retained	No LTFU	1	2360
Masaka	Female	25-49	Lower Primary	Married Mono	Housewife	No	0	1		1	-3	6.1	retained	No LTFU	1	2208
Masindi	Male	25-49	Upper Primary	Separated	Casual laborer		0	0	1	1	11	5.6	retained	No LTFU	1	1677
Masaka	Female	25-49	Lower Primary	Separated	Peasant	No	0	1		0			retained	No LTFU	1	2284
Rukungiri	Female	<15	None	Minor	None	No	0	0	0	1	0	6	retained	No LTFU	1	798
Masindi	Female	25-49	Senior 1-4	Separated	Paid employee	No	0	1		0			Not retained	LTFU	1	116
Masaka	Female	25-49	Upper Primary	Widowed	Housewife	Yes	0	0	0	1	0	6	retained	No LTFU	1	2249
Masaka	Male	25-49	Senior 1-4	Married Mono	Paid employee	No	0	0	1	1	16	5.4	retained	No LTFU	1	2282
Entebbe	Male	25-49	Senior 5-6	Separated	Vendor/business person	No	0	1		1	15	5.5	retained	No LTFU	1	2369
Masaka	Female	18-24	Upper Primary	Married Mono	Peasant	No	0	1		0			retained	No LTFU	1	899
Masaka	Male	25-49		Married Mono	Vendor/business person	No	0	0	1	1	0	6	retained	No LTFU	1	466
Soroti	Male	25-49	Upper Primary	Married Mono	Other	No	0	0	1	0			Not retained	LTFU	1	0
Mbarara	Male	25-49	Upper Primary	Separated	Vendor/business person		0	0	0	1	37	4.7	Not retained	LTFU	1	59
Soroti	Male	25-49	Senior 1-4	Married Mono	Peasant	No	0	1		1	29	5	retained	No LTFU	1	799
Entebbe	Female	25-49	Upper Primary	Married Mono	Other	No	0	1		1	15	5.5	retained	No LTFU	1	2117
Mbarara	Male	50+	Higher Institution	Married Mono	Paid employee		0	1		1	40	4.6	retained	No LTFU	1	2361
Entebbe	Female	<15	Lower Primary	Minor	Other	No	0	0	0	1	0	6	Not retained	LTFU	1	0
Mbarara	Male	25-49	Upper Primary	Separated	Casual laborer		1	0	1	0			Not retained	No LTFU	1	91
Masaka	Female	25-49	Lower Primary	Married Mono	Peasant	No	0	1		0			retained	No LTFU	1	2235
Entebbe	Female	25-49	Senior 1-4	Separated	Vendor/business person	No	0	1		1	10	5.6	Not retained	LTFU	1	24
Soroti	Female	25-49	Lower Primary	Married Mono	Peasant	No	0	1		1	15	5.5	retained	No LTFU	1	2254
Rukungiri	Male	25-49	Lower Primary	Separated	Vendor/business person	No	1	0	0	1	91	3	retained	No LTFU	1	337
Rukungiri	Female	50+	None	Married Mono	Peasant	No	0	1		1	28	5	retained	No LTFU	1	1877
Entebbe	Female	25-49	Upper Primary	Married Mono	Casual laborer	No	0	1		1	10	5.6	retained	No LTFU	1	2327
Masindi	Male	25-49	Upper Primary	Married Mono	Paid employee		1	0	1	0			Not retained	No LTFU	1	62
Jinja	Female	25-49	Upper Primary	Never Married	None	No	0	0	1	1	0	6	retained	No LTFU	1	1418
Rukungiri	Male	25-49	Senior 1-4	Married Mono	Vendor/business person	No	0	1		1	77	3.4	retained	No LTFU	1	1884
Entebbe	Male	25-49	Upper Primary	Married Mono	Casual laborer	No	0	0	1	1	0	6	retained	No LTFU	1	2341
Masaka	Male	25-49	Senior 1-4	Married Mono	Missing	No	0	0	1	1	0	6	retained	No LTFU	1	1008
Masaka	Female	25-49	Senior 5-6	Married Mono	Peasant	No	0	1		0			retained	No LTFU	1	2234
Entebbe	Female	25-49	Senior 1-4	Never Married	Paid employee	No	0	0	1	0			retained	No LTFU	1	2240
Jinja	Female	25-49	Lower Primary	Married Poly	Vendor/business person	No	0	0	1	1	53	4.2	retained	No LTFU	1	1260
Mbarara	Female	25-49	Higher Institution	Never Married	Vendor/business person	Yes	0	0	0	1	0	6	retained	No LTFU	1	2285
Entebbe	Female	25-49	Upper Primary	Cohabiting	Casual laborer	No	0	1		0			retained	No LTFU	1	2200
Entebbe	Male	25-49	Lower Primary	Never Married	Peasant	No	0	1		1	0	6	Not retained	LTFU	1	84
Rukungiri	Female	25-49	Lower Primary	Married Mono	Peasant	No	0	1		1	28	5	retained	No LTFU	1	1821
Masaka	Female	25-49	None	Separated	Vendor/business person	No	0	0	1	1	0	6	retained	No LTFU	1	1096
Tororo	Male	25-49	Upper Primary	Married Mono	Vendor/business person	No	0	1		1	0	6	retained	No LTFU	1	1827
Mbale	Female	25-49	Lower Primary	Married Poly	Peasant	No	0	1		1	30	5	retained	No LTFU	1	2365
Mulago	Male	50+	Senior 5-6	Married Mono	Casual laborer	No	0	1		1	14	5.5	retained	No LTFU	1	1792
Masaka	Female	25-49			Missing		0	1		0			Not retained	LTFU	1	0
Mulago	Female	50+	Lower Primary	Married Mono	None	No	0	0	0	1	14	5.5	Not retained	LTFU	1	56
Tororo	Male	25-49	Lower Primary	Married Mono	Peasant	No	1	1		1	0	6	retained	No LTFU	1	1179
Rukungiri	Female	25-49	None	Married Mono	Other	No	0	1		0			retained	No LTFU	1	1821
Entebbe	Female	25-49	Senior 1-4	Cohabiting	Casual laborer	No	0	0	1	1	0	6	retained	No LTFU	1	2297
Mulago	Male	25-49	Upper Primary	Married Mono	Casual laborer	No	0	1		1	14	5.5	retained	No LTFU	1	2197
Entebbe	Female	18-24	Upper Primary	Separated	None	No	0	1		1	28	5	Not retained	LTFU	1	28
Mulago	Female	25-49	Upper Primary	Cohabiting	Vendor/business person	No	0	0	0	0			Not retained	LTFU	1	60
Entebbe	Male	25-49	Upper Primary	Separated	Paid employee	No	0	1		0			Not retained	LTFU	1	0
Soroti	Female	25-49	Upper Primary	Cohabiting	Peasant	No	0	1		1	28	5	retained	No LTFU	1	1675
Mbarara	Male	<15	Lower Primary	Minor	None		0	0	0	1	0	6	retained	No LTFU	1	463
Mbale	Female	25-49	Lower Primary	Married Poly	Peasant	No	0	1		1	0	6	Not retained	LTFU	1	0
Soroti	Male	25-49	Upper Primary	Cohabiting	Peasant	No	0	1		0			retained	No LTFU	1	618
Mbale	Male	25-49	Senior 1-4	Married Mono	Paid employee	No	0	1		0			retained	No LTFU	1	1353
Entebbe	Female	25-49	Senior 1-4	Married Mono	Vendor/business person	No	0	0	1	1	0	6	retained	No LTFU	1	472
Rukungiri	Female	18-24	Upper Primary	Never Married	Peasant	No	0	1		0			retained	No LTFU	1	623
Mulago	Female	18-24	Senior 1-4	Separated	Casual laborer	No	0	1		0			retained	No LTFU	1	475
Mulago	Female	25-49	Upper Primary	Separated	Vendor/business person	No	0	1		0			retained	No LTFU	1	1779
Mbale	Male	18-24	None	Never Married	Casual laborer	No	0	1		1	28	5	Not retained	LTFU	1	28
Gulu	Female	50+	Senior 1-4	Widowed	None	No	0	1		1	0	6	Not retained	LTFU	1	0
Mulago	Male	25-49	Upper Primary	Separated	Casual laborer	No	0	0	1	0			Not retained	LTFU	1	189
Mulago	Male	15-17	Senior 5-6	Other	Other	No	0	1		0			retained	No LTFU	1	2234
Mbale	Male	25-49	Lower Primary	Married Mono	Peasant	No	0	1		1	28	5	retained	No LTFU	1	2345
Mulago	Female	15-17	Upper Primary	Never Married	Other	No	0	1		1	0	6	retained	No LTFU	1	2360
Mbale	Female	25-49	Upper Primary	Married Mono	Housewife	No	0	1		0			retained	No LTFU	1	2345
Mulago	Male	<15	Pre-primary	Other	None	No	1	0	0	1	28	5	Not retained	No LTFU	1	48
Masaka	Male	25-49			Vendor/business person	No	0	0	1	1	31	4.9	retained	No LTFU	1	512
Masaka	Male	18-24	Upper Primary	Married Mono	Other	No	0	0	1	1	0	6	retained	No LTFU	1	936
Masaka	Female	25-49	Lower Primary	Married Poly	Vendor/business person		0	0	1	1	0	6	Not retained	LTFU	1	0
Tororo	Female	25-49	Senior 1-4	Married Mono	Vendor/business person	No	0	0	1	1	93	2.9	retained	No LTFU	1	1785
Soroti	Male	25-49	Senior 1-4	Married Mono	Casual laborer	No	0	1		1	14	5.5	retained	No LTFU	1	2331
Mbale	Female	50+	Lower Primary	Widowed	Peasant	No	0	1		1	14	5.5	retained	No LTFU	1	609
Soroti	Male	25-49	Higher Institution	Married Mono	Vendor/business person	No	0	1		1	14	5.5	retained	No LTFU	1	674
Rukungiri	Female	25-49	Senior 1-4	Never Married	Peasant	No	0	1		1	41	4.6	retained	No LTFU	1	1892
Mbarara	Male	25-49	Lower Primary	Married Mono	Other		0	1		1	28	5	retained	No LTFU	1	2274
Masindi	Female	<15	None	Other	None	No	0	0	0	1	0	6	retained	No LTFU	1	543
Mbarara	Female	25-49	Higher Institution	Married Mono	Vendor/business person	No	0	1		1	14	5.5	retained	No LTFU	1	2276
Masaka	Male	25-49	Upper Primary	Married Mono	Casual laborer	No	1	1		0			retained	No LTFU	1	550
Gulu	Female	15-17	Lower Primary	Never Married	None	No	0	1		1	6	5.8	retained	No LTFU	1	2291
Masaka	Female	25-49			Missing	No	0	1		0			retained	No LTFU	1	2141
Jinja	Female	25-49	Senior 1-4	Widowed	Peasant	No	0	0	1	1	68	3.7	retained	No LTFU	1	1430
Mbarara	Female	<15	None	Other	Dependent		0	0	0	1	0	6	retained	No LTFU	1	2296
Mbarara	Female	18-24	Upper Primary	Married Poly	None	No	0	1		1	154	0.9	retained	No LTFU	1	1310
Masaka	Female	25-49	Upper Primary	Separated	Other	No	0	1		1	8	5.7	Not retained	LTFU	1	8
Entebbe	Female	25-49	None	Separated	Casual laborer	No	0	0	1	1	0	6	retained	No LTFU	1	1363
Gulu	Female	25-49	Lower Primary	Married Mono	Peasant	Yes	0	0	0	1	-93	9.1	Not retained	LTFU	1	182
Masaka	Male	25-49	Upper Primary	Married Poly	Other	No	0	0	1	1	0	6	retained	No LTFU	1	791
Masaka	Male	25-49	Upper Primary	Never Married	Vendor/business person	No	0	1		1	0	6	retained	No LTFU	1	903
Masaka	Male	25-49	Pre-primary	Separated	Casual laborer	No	0	0	1	1	-1	6	retained	No LTFU	1	910
Tororo	Male	25-49	None	Married Mono	Peasant	No	0	1		1	86	3.1	retained	No LTFU	1	547
Gulu	Female	25-49	Senior 1-4	Widowed	Vendor/business person	No	0	1		1	0	6	retained	No LTFU	1	1252
Entebbe	Female	25-49	Higher Institution	Married Mono	Paid employee	No	0	1		1	0	6	retained	No LTFU	1	637
Mulago	Male	<15	None	Other	Other	No	0	0	0	1	13	5.5	retained	No LTFU	1	1385
Masaka	Female	25-49	Lower Primary	Separated	None	No	0	1		1	25	5.1	retained	No LTFU	1	2279
Entebbe	Male	25-49	None	Married Mono	Other	No	0	0	1	1	-2	6	Not retained	LTFU	1	84
Entebbe	Female	25-49	Lower Primary	Separated	Other	No	0	0	1	1	0	6	Not retained	LTFU	1	179
Entebbe	Male	25-49	Upper Primary	Separated	Casual laborer	No	0	0	1	0			Not retained	LTFU	1	112
Mulago	Female	25-49	Senior 1-4	Widowed	Peasant	No	0	1		0			retained	No LTFU	1	1637
Masaka	Male	25-49	Other	Never Married	Other	No	0	1		1	0	6	retained	No LTFU	1	745
Masaka	Male	25-49	Lower Primary	Never Married	Casual laborer	No	0	0	1	1	18	5.4	retained	No LTFU	1	2183
Jinja	Female	18-24	Senior 1-4	Cohabiting	Vendor/business person	No	0	0	1	1	102	2.6	retained	No LTFU	1	1483
Entebbe	Female	25-49	Higher Institution	Cohabiting	Paid employee	No	0	0	1	1	0	6	retained	No LTFU	1	1240
Mbale	Female	25-49	Senior 1-4	Widowed	Vendor/business person	No	0	1		1	0	6	retained	No LTFU	1	2352
Entebbe	Female	15-17	Senior 1-4	Never Married	None	No	0	1		0			retained	No LTFU	1	2318
Mbale	Male	25-49	Upper Primary	Married Mono	Peasant	No	0	1		0			retained	No LTFU	1	2359
Entebbe	Male	25-49	Lower Primary	Separated	Peasant	No	0	1		1	14	5.5	Not retained	LTFU	1	14
Entebbe	Female	25-49	Senior 1-4	Never Married	Vendor/business person	No	0	1		1	4	5.8	Not retained	LTFU	1	144
Mbale	Male	18-24	Upper Primary	Married Mono	Casual laborer	No	0	1		1	28	5	retained	No LTFU	1	2197
Mulago	Male	25-49	Senior 5-6	Never Married	Casual laborer	No	0	1		1	14	5.5	Not retained	LTFU	1	14
Gulu	Female	25-49	Lower Primary	Cohabiting	Peasant	No	0	1		1	175	0.2	retained	No LTFU	1	2317
Jinja	Male	25-49	Upper Primary	Separated	Paid employee		0	0	1	1	115	2.2	retained	No LTFU	1	1383
Masindi	Male	25-49	Upper Primary	Separated	Dependent		0	1		1	36	4.8	retained	No LTFU	1	1333
Masaka	Female	25-49	Lower Primary	Never Married	Vendor/business person	No	0	0	1	1	0	6	retained	No LTFU	1	1305
Jinja	Male	25-49	Senior 1-4	Married Mono	Paid employee	No	0	1		1	14	5.5	retained	No LTFU	1	1735
Soroti	Female	25-49	Upper Primary	Married Mono	None	No	0	1		0			Not retained	LTFU	1	0
Tororo	Male	25-49	Upper Primary	Widowed	Peasant	No	1	1		0			retained	No LTFU	1	503
Masaka	Male	50+	Pre-primary	Married Mono	Casual laborer	No	0	1		1	19	5.3	retained	No LTFU	1	2180
Masindi	Female	18-24	Senior 1-4	Never Married	Dependent	No	1	1		0			retained	No LTFU	1	395
Jinja	Female	25-49	Senior 1-4	Widowed	None	No	0	0	1	0			Not retained	LTFU	1	0
Tororo	Female	25-49	Senior 1-4	Separated	Paid employee	No	0	0	1	0			retained	No LTFU	1	1882
Jinja	Male	50+	Senior 1-4	Married Mono	Peasant		1	0	1	1	61	3.9	retained	No LTFU	1	898
Jinja	Female	25-49	Lower Primary	Married Mono	Housewife	No	0	0	1	1	66	3.8	retained	No LTFU	1	1379
Gulu	Male	25-49	Upper Primary	Married Mono	Peasant		0	1		1	82	3.3	retained	No LTFU	1	2231
Masaka	Female	25-49	None	Separated	Casual laborer	No	0	1		0			retained	No LTFU	1	2245
Gulu	Female	25-49	Upper Primary	Married Mono	Peasant	No	0	1		1	14	5.5	retained	No LTFU	1	2357
Gulu	Female	25-49	Senior 1-4	Married Mono	None	No	0	1		1	0	6	retained	No LTFU	1	2343
Gulu	Female	25-49	Upper Primary	Separated	Vendor/business person	No	0	1		1	14	5.5	retained	No LTFU	1	2372
Masindi	Female	18-24	Upper Primary	Never Married	Vendor/business person	No	0	0	1	0			retained	No LTFU	1	1621
Jinja	Male	25-49	Lower Primary	Married Mono	Peasant		0	0	1	1	122	1.9	retained	No LTFU	1	1760
Jinja	Male	25-49	Lower Primary	Married Mono	Casual laborer	No	0	1		0			retained	No LTFU	1	1176
Gulu	Female	25-49	Upper Primary	Married Mono	Peasant		0	1		1	21	5.3	retained	No LTFU	1	1848
Jinja	Male	25-49	Upper Primary	Married Mono	Vendor/business person	No	0	1		0			retained	No LTFU	1	1718
Jinja	Male	18-24	Senior 1-4	Never Married	None		0	0	1	0			Not retained	LTFU	1	0
Rukungiri	Female	18-24	Upper Primary	Married Mono	Housewife	No	0	1		1	44	4.5	retained	No LTFU	1	1403
Masaka	Female	25-49	Upper Primary	Separated	Peasant	No	0	1		1	36	4.8	retained	No LTFU	1	2270
Masindi	Male	<15	Upper Primary	Never Married	None		0	0	0	1	18	5.4	retained	No LTFU	1	1869
Masindi	Male	25-49	None	Married Mono	Casual laborer		0	0	1	1	42	4.6	retained	No LTFU	1	623
Entebbe	Male	25-49	Upper Primary	Married Mono	Casual laborer	No	0	0	1	1	15	5.5	retained	No LTFU	1	828
Masindi	Male	25-49	Upper Primary	Married Mono	Casual laborer		0	1		0			retained	No LTFU	1	210
Mbarara	Female	18-24	Senior 5-6	Never Married	Dependent	No	0	0	0	1	35	4.8	retained	No LTFU	1	486
Mbarara	Female	18-24	Senior 1-4	Never Married	Vendor/business person	No	0	1		1	30	5	retained	No LTFU	1	624
Masaka	Female	18-24	Upper Primary		None	No	0	0	1	0			Not retained	LTFU	1	14
Jinja	Female	25-49	Higher Institution	Married Mono	Paid employee	No	0	0	1	1	0	6	retained	No LTFU	1	226
Jinja	Male	50+	Lower Primary	Married Mono	Other	No	0	1		1	56	4.1	retained	No LTFU	1	247
Mulago	Female	25-49	Higher Institution	Cohabiting	Paid employee	No	0	0	1	0			retained	No LTFU	1	2283
Mbarara	Female	18-24	Senior 1-4	Married Mono	None	No	0	1		1	0	6	retained	No LTFU	1	1974
Mulago	Male	25-49	Senior 5-6	Married Mono	Casual laborer	No	0	1		0			retained	No LTFU	1	882
Masindi	Female	50+	None	Widowed	None	No	0	0	1	1	14	5.5	retained	No LTFU	1	1786
Entebbe	Female	25-49	Other	Widowed	Other	No	0	1		1	17	5.4	Not retained	LTFU	1	17
Rukungiri	Male	50+	Higher Institution	Married Mono	Paid employee	No	0	0	0	1	14	5.5	Not retained	LTFU	1	14
Entebbe	Female	25-49	Senior 1-4	Separated	Other	No	0	1		0			retained	No LTFU	1	2304
Jinja	Female	25-49	Upper Primary	Widowed	None	No	0	0	1	1	0	6	retained	No LTFU	1	1424
Mbarara	Male	25-49	None	Never Married	Casual laborer		0	1		0			retained	No LTFU	1	2121
Entebbe	Female	25-49	Senior 1-4	Widowed	Housewife	No	0	1		1	17	5.4	retained	No LTFU	1	683
Jinja	Female	25-49	Senior 1-4	Separated	Paid employee	No	0	0	1	1	60	4	retained	No LTFU	1	1407
Mbarara	Male	18-24	Higher Institution	Never Married	Vendor/business person		0	1		1	0	6	retained	No LTFU	1	1719
Jinja	Female	25-49	Senior 1-4	Married Mono	Casual laborer	No	0	0	1	1	133	1.6	retained	No LTFU	1	312
Masaka	Male	50+	Upper Primary	Widowed	Vendor/business person	No	0	1		1	28	5	retained	No LTFU	1	2179
Jinja	Male	25-49	Upper Primary	Married Poly	Peasant		0	0	1	1	25	5.1	retained	No LTFU	1	1764
Mbarara	Female	18-24	Lower Primary	Married Mono	Housewife	No	0	1		1	0	6	retained	No LTFU	1	2306
Jinja	Female	18-24	Senior 1-4	Married Mono	None	No	0	0	1	1	0	6	retained	No LTFU	1	1429
Jinja	Female	<15	Lower Primary	Minor	None		0	0	1	1	0	6	retained	No LTFU	1	226
Rukungiri	Female	18-24	Senior 1-4	Never Married	None	No	0	1		1	0	6	retained	No LTFU	1	1115
Jinja	Male	25-49	Upper Primary	Married Mono	Peasant		0	0	1	0			Not retained	LTFU	1	0
Masaka	Male	25-49	Upper Primary	Married Mono	Vendor/business person	No	0	1		1	0	6	retained	No LTFU	1	511
Mulago	Male	25-49		Married Mono	Casual laborer	No	0	1		1	14	5.5	retained	No LTFU	1	2236
Masindi	Female	25-49	None	Married Mono	Housewife	No	0	1		1	22	5.2	retained	No LTFU	1	623
Jinja	Male	<15	Upper Primary	Minor	None		0	0	1	1	18	5.4	retained	No LTFU	1	1458
Mbarara	Male	18-24	None	Never Married	Casual laborer		0	0	0	1	35	4.8	retained	No LTFU	1	1652
Mbarara	Male	25-49	None	Married Mono	Peasant		0	1		0			retained	No LTFU	1	2282
Entebbe	Female	25-49	Senior 1-4	Married Mono	Housewife	No	0	1		1	0	6	retained	No LTFU	1	2348
Entebbe	Male	18-24	Upper Primary	Married Mono	Vendor/business person	No	0	1		1	14	5.5	retained	No LTFU	1	807
Jinja	Male	18-24	Lower Primary	Never Married	None	No	0	1		1	59	4	retained	No LTFU	1	305
Masindi	Male	18-24	Lower Primary	Married Mono	Casual laborer		0	0	1	1	84	3.2	retained	No LTFU	1	532
Mbarara	Male	25-49	None	Never Married	Vendor/business person		0	1		0			retained	No LTFU	1	526
Masindi	Female	18-24	Upper Primary	Never Married	Dependent	No	0	1		0			Not retained	LTFU	1	0
Entebbe	Male	25-49	Senior 1-4	Married Mono	Vendor/business person	No	0	1		1	15	5.5	retained	No LTFU	1	2222
Mbarara	Female	25-49	Senior 1-4	Widowed	Peasant		0	1		0			retained	No LTFU	1	847
Masaka	Female	25-49	Senior 1-4	Married Mono	Peasant	No	0	1		1	14	5.5	retained	No LTFU	1	2138
Entebbe	Male	50+	Higher Institution	Married Mono	Vendor/business person	No	0	1		1	0	6	retained	No LTFU	1	2303
Mulago	Male	25-49	None	Cohabiting	Casual laborer	No	0	0	1	1	29	5	retained	No LTFU	1	434
Tororo	Female	18-24	Upper Primary	Separated	Student	No	0	1		1	0	6	retained	No LTFU	1	1764
Mulago	Female	15-17	Upper Primary	Never Married	None	No	0	0	1	1	28	5	retained	No LTFU	1	462
Rukungiri	Female	25-49	Upper Primary	Married Mono	Peasant	No	0	1		0			retained	No LTFU	1	233
Entebbe	Male	25-49	Higher Institution	Never Married	Vendor/business person	No	0	1		1	0	6	Not retained	LTFU	1	128
Mbale	Male	50+	Upper Primary	Widowed	Vendor/business person	No	0	1		1	42	4.6	retained	No LTFU	1	2255
Mulago	Male	25-49	Senior 1-4	Married Mono	Vendor/business person	No	0	0	1	0			Not retained	LTFU	1	78
Mbale	Male	50+	None	Married Mono	Peasant	No	0	1		0			Not retained	LTFU	1	105
Masaka	Male	50+	Upper Primary	Married Mono	Vendor/business person	No	0	0	1	1	0	6	retained	No LTFU	1	1093
Rukungiri	Female	25-49	Higher Institution	Separated	Paid employee	No	0	1		1	-18	6.6	retained	No LTFU	1	276
Masaka	Male	25-49	Senior 1-4	Married Mono	Vendor/business person	No	0	0	1	1	0	6	retained	No LTFU	1	2277
Masaka	Female	18-24	Lower Primary	Married Mono	Vendor/business person	No	0	1		1	0	6	Not retained	LTFU	1	0
Mbale	Female	25-49	Upper Primary	Separated	Peasant	No	0	1		1	70	3.6	retained	No LTFU	1	2253
Entebbe	Male	25-49	Senior 1-4	Married Mono	Casual laborer	No	0	1		1	14	5.5	Not retained	LTFU	1	14
Mbarara	Male	<15	Pre-primary	Minor	Dependent		0	0	0	0			retained	No LTFU	1	435
Mulago	Male	25-49	Lower Primary	Married Mono	Paid employee	No	0	0	0	1	56	4.1	Not retained	LTFU	1	147
Mulago	Female	18-24	Lower Primary	Married Mono	Peasant	No	0	0	0	0			Not retained	LTFU	1	0
Soroti	Female	25-49		Married Mono	Missing	No	0	1		1	52	4.2	retained	No LTFU	1	2296
Mulago	Female	25-49	Higher Institution	Married Mono	Paid employee	No	0	1		1	56	4.1	retained	No LTFU	1	2215
Mbale	Male	<15	None	Minor	None	No	0	0	0	1	0	6	retained	No LTFU	1	357
Masaka	Male	25-49		Married Mono	Other	No	0	0	1	1	0	6	retained	No LTFU	1	2277
Mulago	Female	18-24	Higher Institution	Married Mono	Vendor/business person	No	0	0	1	1	142	1.3	Not retained	LTFU	1	143
Masaka	Male	25-49	Upper Primary	Separated	Peasant	No	0	1		1	27	5.1	retained	No LTFU	1	1736
Tororo	Female	25-49	Upper Primary	Widowed	Vendor/business person	No	0	1		1	31	4.9	retained	No LTFU	1	1836
Mulago	Male	25-49	Upper Primary	Married Mono	Casual laborer	No	0	0	1	1	28	5	retained	No LTFU	1	2362
Tororo	Female	25-49	Lower Primary	Married Mono	Peasant	No	0	1		1	94	2.9	retained	No LTFU	1	1813
Tororo	Male	<15	None	Minor	Student	No	1	0	0	1	1	5.9	Not retained	No LTFU	1	60
Entebbe	Female	25-49	Senior 1-4	Married Mono	Housewife	No	0	0	1	0			retained	No LTFU	1	664
Tororo	Male	50+	Senior 1-4	Widowed	Peasant		0	1		1	31	4.9	retained	No LTFU	1	589
Mbale	Female	25-49	Higher Institution	Married Poly	Paid employee	No	0	1		1	49	4.3	retained	No LTFU	1	2092
Mbale	Female	25-49	Upper Primary	Separated	Peasant	No	0	1		1	0	6	retained	No LTFU	1	2262
Masaka	Male	25-49	Upper Primary	Married Mono	Vendor/business person	No	0	0	1	1	-5	6.1	retained	No LTFU	1	1091
Mulago	Female	25-49	Lower Primary	Widowed	Casual laborer	No	0	0	1	1	2	5.9	retained	No LTFU	1	835
Mbale	Female	25-49	Lower Primary	Married Mono	Peasant	No	0	1		1	0	6	Not retained	LTFU	1	58
Mulago	Female	18-24	Senior 5-6	Never Married	Paid employee	No	0	1		1	72	3.6	retained	No LTFU	1	2250
Mbale	Female	25-49	None	Married Mono	Peasant	No	0	1		1	0	6	Not retained	LTFU	1	170
Masaka	Female	18-24	Pre-primary	Separated	Vendor/business person	No	0	1		1	0	6	Not retained	LTFU	1	29
Mbale	Female	25-49	Senior 1-4	Married Mono	Vendor/business person	No	0	1		1	0	6	retained	No LTFU	1	714
Mulago	Female	25-49	Higher Institution	Married Mono	None	No	0	0	1	1	28	5	retained	No LTFU	1	2215
Mulago	Female	25-49	Lower Primary	Separated	Casual laborer	No	0	0	1	0			retained	No LTFU	1	2253
Mulago	Male	25-49	Senior 5-6	Married Mono	Paid employee	No	0	0	1	1	0	6	retained	No LTFU	1	497
Tororo	Female	25-49	Lower Primary	Married Mono	Peasant	Yes	0	0	0	1	0	6	retained	No LTFU	1	1876
Rukungiri	Male	25-49	Lower Primary	Married Mono	Peasant	No	0	1		0			retained	No LTFU	1	1814
Entebbe	Female	25-49	Upper Primary	Widowed	Casual laborer	No	0	1		0			Not retained	LTFU	1	0
Rukungiri	Female	25-49	None	Separated	None	No	0	1		1	37	4.7	retained	No LTFU	1	1883
Rukungiri	Female	25-49	Senior 1-4	Married Mono	Other	No	0	1		1	0	6	retained	No LTFU	1	1823
Soroti	Female	25-49	Senior 1-4	Separated	Peasant	No	0	1		1	21	5.3	retained	No LTFU	1	2318
Mulago	Female	18-24	Higher Institution	Married Mono	Paid employee	No	0	0	1	1	0	6	retained	No LTFU	1	1561
Tororo	Female	25-49	Lower Primary	Married Mono	Vendor/business person	No	0	1		1	0	6	retained	No LTFU	1	1864
Masaka	Female	25-49	Lower Primary	Married Poly	None	No	0	0	1	1	0	6	retained	No LTFU	1	2196
Gulu	Female	25-49	Upper Primary	Separated	Casual laborer	No	0	0	1	1	0	6	retained	No LTFU	1	2338
Gulu	Female	25-49	Lower Primary	Widowed	Paid employee	No	0	1		1	14	5.5	retained	No LTFU	1	2219
Masaka	Male	25-49	Senior 1-4	Married Mono	Missing	No	0	0	1	1	0	6	retained	No LTFU	1	812
Masaka	Female	25-49	None	Separated	None	No	0	0	1	1	0	6	Not retained	LTFU	1	43
Gulu	Female	25-49	Lower Primary	Cohabiting	Vendor/business person	No	0	1		1	70	3.6	retained	No LTFU	1	2253
Mbarara	Male	25-49	Higher Institution	Separated	Paid employee		0	0	0	0			retained	No LTFU	1	385
Masaka	Male	<15	Lower Primary	Never Married	None	No	0	0	0	1	0	6	retained	No LTFU	1	2255
Rukungiri	Female	50+	Higher Institution	Widowed	Paid employee	No	0	1		1	0	6	retained	No LTFU	1	1855
Rukungiri	Female	25-49	Lower Primary	Married Mono	Peasant	No	0	1		1	167	0.4	retained	No LTFU	1	1769
Mbarara	Female	25-49	Lower Primary	Married Mono	None	No	0	0	0	0			Not retained	LTFU	1	135
Gulu	Male	25-49	Senior 1-4	Married Mono	Vendor/business person	No	0	1		1	14	5.5	retained	No LTFU	1	1414
Masaka	Female	25-49	Lower Primary	Widowed	Vendor/business person	No	0	0	1	1	0	6	retained	No LTFU	1	349
Gulu	Male	25-49	Senior 5-6	Cohabiting	Vendor/business person	No	0	1		1	56	4.1	retained	No LTFU	1	2281
Mbarara	Female	18-24	Senior 1-4	Married Mono	Peasant	No	0	1		1	159	0.7	retained	No LTFU	1	2283
Masaka	Female	25-49	Senior 5-6	Separated	Peasant	No	1	1		1	0	6	Not retained	No LTFU	1	82
Masaka	Female	25-49	Lower Primary	Never Married	Casual laborer	No	0	1		1	0	6	retained	No LTFU	1	2232
Mulago	Female	25-49	Senior 1-4	Divorced	Casual laborer	No	0	0	1	1	28	5	retained	No LTFU	1	2360
Mbale	Female	50+	None	Separated	Peasant	No	0	1		1	28	5	retained	No LTFU	1	2212
Soroti	Male	25-49	Senior 1-4	Never Married	Casual laborer	No	0	1		1	0	6	retained	No LTFU	1	1698
Mulago	Female	25-49	Upper Primary	Separated	Casual laborer	No	0	1		0			retained	No LTFU	1	2296
Mulago	Male	25-49	Senior 1-4	Separated	Casual laborer	No	0	1		1	35	4.8	retained	No LTFU	1	376
Mbale	Male	25-49	Upper Primary	Married Mono	Casual laborer	No	0	1		1	84	3.2	retained	No LTFU	1	2304
Masaka	Female	25-49	Senior 1-4	Married Mono	Vendor/business person	No	0	1		1	0	6	retained	No LTFU	1	382
Mbale	Female	25-49	Upper Primary	Married Mono	Casual laborer	No	0	1		0			retained	No LTFU	1	2302
Mulago	Male	25-49	Senior 5-6	Widowed	Casual laborer	No	0	0	1	1	61	3.9	retained	No LTFU	1	2363
Mbale	Female	50+	Lower Primary	Widowed	Vendor/business person	No	1	1		1	0	6	Not retained	No LTFU	1	119
Mbale	Female	50+	None	Widowed	Vendor/business person	No	0	1		0			retained	No LTFU	1	2302
Entebbe	Female	25-49	Upper Primary	Married Mono	Vendor/business person	No	0	1		0			Not retained	LTFU	1	0
Soroti	Female	25-49	Upper Primary	Widowed	Housewife	No	0	0	1	1	0	6	retained	No LTFU	1	1211
Masaka	Male	25-49	Upper Primary	Never Married	Vendor/business person	No	0	0	1	1	0	6	retained	No LTFU	1	819
Mulago	Female	25-49	Lower Primary	Married Mono	Vendor/business person	No	0	1		0			retained	No LTFU	1	2295
Soroti	Female	25-49	Lower Primary	Never Married	Casual laborer	No	1	1		0			Not retained	No LTFU	1	3
Mulago	Female	25-49	Upper Primary	Married Mono	Peasant	No	0	1		0			retained	No LTFU	1	2175
Mbale	Male	25-49	Lower Primary	Cohabiting	Other	No	0	1		1	56	4.1	retained	No LTFU	1	2342
Entebbe	Female	25-49	Senior 5-6	Separated	Casual laborer	No	0	1		1	0	6	retained	No LTFU	1	2338
Masaka	Male	25-49	Upper Primary	Married Mono	Vendor/business person	No	0	1		1	13	5.5	retained	No LTFU	1	994
Mbale	Female	25-49	Lower Primary	Cohabiting	Vendor/business person		0	0	1	1	0	6	retained	No LTFU	1	1756
Mbale	Female	25-49	Upper Primary	Cohabiting	Vendor/business person	No	0	1		1	0	6	retained	No LTFU	1	2352
Entebbe	Female	25-49	Upper Primary	Separated	Casual laborer	No	0	1		1	42	4.6	retained	No LTFU	1	2296
Mulago	Female	25-49	Upper Primary	Married Mono	Vendor/business person	No	0	0	1	1	-584	25.3	retained	No LTFU	1	2204
Mbale	Female	18-24	Senior 1-4	Married Mono	Vendor/business person	No	0	1		0			retained	No LTFU	1	2209
Mulago	Male	18-24	Upper Primary	Never Married	Casual laborer	No	0	0	0	1	19	5.3	Not retained	LTFU	1	131
Soroti	Female	50+	Upper Primary	Widowed	Vendor/business person	No	0	1		1	0	6	retained	No LTFU	1	315
Tororo	Male	50+	Lower Primary	Widowed	Casual laborer		0	1		1	56	4.1	retained	No LTFU	1	1832
Mbarara	Female	18-24	Senior 1-4	Separated	Vendor/business person	No	0	1		0			retained	No LTFU	1	958
Tororo	Male	25-49	Upper Primary	Married Mono	Peasant	No	0	1		0			Not retained	LTFU	1	0
Masindi	Female	25-49	Upper Primary	Separated	Casual laborer	No	0	0	1	0			retained	No LTFU	1	409
Jinja	Female	25-49	Senior 5-6	Never Married	Paid employee	No	0	0	1	1	42	4.6	retained	No LTFU	1	1627
Gulu	Female	18-24	Senior 5-6	Never Married	None	No	0	1		0			retained	No LTFU	1	1407
Gulu	Male	50+	Senior 1-4	Widowed	Peasant		1	1		1	105	2.5	retained	No LTFU	1	351
Masindi	Female	18-24	Lower Primary	Separated	Casual laborer	No	1	0	1	1	-3	6.1	retained	No LTFU	1	671
Masindi	Female	15-17	Senior 1-4	Separated	Casual laborer	No	0	0	1	0			Not retained	LTFU	1	140
Jinja	Female	25-49	Senior 1-4	Separated	Peasant	No	1	0	1	1	49	4.3	retained	No LTFU	1	1272
Jinja	Female	15-17	Senior 1-4	Never Married	None	No	0	0	1	1	0	6	retained	No LTFU	1	1790
Tororo	Female	25-49	Senior 1-4	Separated	Vendor/business person	Yes	0	0	0	1	-133	10.4	retained	No LTFU	1	1818
Masindi	Male	25-49	Upper Primary	Married Poly	Casual laborer		0	1		1	0	6	retained	No LTFU	1	448
Gulu	Female	25-49	Senior 1-4	Married Poly	Vendor/business person	No	0	1		1	14	5.5	retained	No LTFU	1	2322
Masindi	Male	25-49	Upper Primary	Separated	Casual laborer		0	0	1	0			retained	No LTFU	1	1819
Masindi	Female	25-49	Senior 1-4	Married Mono	Housewife	No	0	0	1	0			Not retained	LTFU	1	14
Gulu	Female	25-49	None	Separated	Peasant	No	0	1		1	14	5.5	retained	No LTFU	1	224
Mbarara	Female	18-24	Lower Primary	Married Mono	Peasant	No	0	1		1	0	6	retained	No LTFU	1	2314
Masindi	Male	25-49	Upper Primary	Separated	Casual laborer		1	0	1	0			Not retained	No LTFU	1	112
Masaka	Female	25-49	Lower Primary	Cohabiting	None	Yes	0	0	0	1	0	6	retained	No LTFU	1	2247
Masindi	Male	25-49	Lower Primary	Married Mono	Casual laborer		0	0	1	0			retained	No LTFU	1	472
Masaka	Male	25-49	Upper Primary	Married Mono	Peasant	No	0	1		1	0	6	retained	No LTFU	1	1759
Masaka	Male	25-49	Senior 1-4	Married Mono	Vendor/business person	No	0	1		1	14	5.5	retained	No LTFU	1	301
Mbarara	Male	25-49	Upper Primary	Married Mono	Vendor/business person		0	1		0			retained	No LTFU	1	1652
Mbarara	Male	25-49	None	Married Mono	Vendor/business person		0	1		0			retained	No LTFU	1	2222
Masaka	Male	25-49	Senior 1-4	Married Mono	Vendor/business person	No	0	1		1	0	6	retained	No LTFU	1	2227
Masaka	Female	25-49	Lower Primary	Separated	Casual laborer	No	0	1		1	0	6	retained	No LTFU	1	1184
Masaka	Female	18-24	Upper Primary	Never Married	Vendor/business person	No	0	1		0			retained	No LTFU	1	1155
Rukungiri	Male	25-49	None	Married Mono	Peasant	No	1	1		0			retained	No LTFU	1	205
Entebbe	Male	25-49	Senior 1-4	Never Married	Casual laborer	No	0	1		1	13	5.5	retained	No LTFU	1	2351
Tororo	Female	25-49	Upper Primary	Married Mono	Vendor/business person	No	1	0	1	0			Not retained	No LTFU	1	12
Entebbe	Male	25-49	Senior 1-4	Separated	Other	No	0	0	1	1	20	5.3	Not retained	LTFU	1	35
Rukungiri	Male	25-49	Lower Primary	Married Mono	Casual laborer	No	0	1		0			retained	No LTFU	1	449
Rukungiri	Female	25-49	Upper Primary	Widowed	Peasant	No	0	1		1	-480	21.9	retained	No LTFU	1	1758
Entebbe	Male	25-49	Other	Married Mono	Other	No	0	0	1	1	27	5.1	retained	No LTFU	1	251
Mulago	Male	25-49	Upper Primary	Never Married	Vendor/business person	No	1	1		0			Not retained	No LTFU	1	88
Mulago	Male	50+	None	Widowed	Other	No	1	1		1	14	5.5	retained	No LTFU	1	476
Tororo	Female	25-49	Lower Primary	Separated	Other	No	0	0	1	1	0	6	retained	No LTFU	1	504
Mulago	Female	25-49	Upper Primary	Cohabiting	Paid employee	No	0	1		0			retained	No LTFU	1	477
Soroti	Female	25-49	Pre-primary	Separated	Casual laborer	No	0	1		0			Not retained	LTFU	1	0
Rukungiri	Male	50+	Lower Primary	Married Poly	Peasant	No	0	1		0			retained	No LTFU	1	1851
Mulago	Female	25-49	Senior 1-4	Married Mono	Vendor/business person	No	0	1		1	56	4.1	retained	No LTFU	1	2355
Mulago	Male	25-49	Senior 5-6	Never Married	Casual laborer	No	0	0	1	1	14	5.5	retained	No LTFU	1	450
Mbale	Female	18-24	Senior 1-4	Never Married	None	No	1	1		1	28	5	retained	No LTFU	1	254
Entebbe	Female	25-49	Lower Primary	Widowed	Other	No	0	1		1	14	5.5	retained	No LTFU	1	2352
Mbale	Male	25-49	Upper Primary	Married Mono	Vendor/business person	No	1	1		1	23	5.2	Not retained	No LTFU	1	38
Entebbe	Male	25-49	Upper Primary	Never Married	Other	No	0	1		0			retained	No LTFU	1	2213
Mbale	Female	25-49	None	Widowed	Peasant	No	0	1		1	35	4.8	retained	No LTFU	1	2313
Mulago	Male	25-49	Lower Primary	Married Mono	Casual laborer	No	0	1		1	35	4.8	retained	No LTFU	1	888
Mulago	Female	25-49	Upper Primary	Married Mono	Vendor/business person	No	0	0	0	1	169	0.4	retained	No LTFU	1	2358
Rukungiri	Male	25-49	Upper Primary	Married Mono	Peasant	No	0	1		1	0	6	retained	No LTFU	1	1851
Tororo	Female	18-24	Lower Primary	Separated	Other	No	0	0	1	1	0	6	Not retained	LTFU	1	87
Rukungiri	Female	25-49	Upper Primary	Separated	Vendor/business person	No	0	1		1	0	6	retained	No LTFU	1	1812
Rukungiri	Female	25-49	Upper Primary	Married Mono	Peasant	No	0	1		1	112	2.3	retained	No LTFU	1	1843
Tororo	Female	25-49	Lower Primary	Separated	Other	No	0	0	1	1	0	6	retained	No LTFU	1	315
Masaka	Female	25-49	Upper Primary	Married Mono	Vendor/business person	No	0	0	0	1	0	6	Not retained	LTFU	1	51
Soroti	Female	25-49	None	Separated	Casual laborer	No	0	1		1	0	6	retained	No LTFU	1	2309
Soroti	Male	25-49	Upper Primary	Married Mono	Casual laborer	No	0	1		0			Not retained	LTFU	1	0
Masaka	Female	18-24	Upper Primary	Separated	Peasant	No	0	1		0			retained	No LTFU	1	2185
Mbarara	Male	25-49	Senior 1-4	Married Mono	Peasant		0	0	0	0			Not retained	LTFU	1	0
Masaka	Male	25-49	Upper Primary	Married Mono	Vendor/business person	No	0	0	1	1	35	4.8	retained	No LTFU	1	2129
Masaka	Female	25-49	Upper Primary	Married Mono	Vendor/business person	No	0	1		1	100	2.7	retained	No LTFU	1	2212
Masaka	Male	<15		Never Married	None	No	0	0	0	1	0	6	retained	No LTFU	1	954
Masaka	Female	25-49	None	Married Mono	Peasant	No	0	1		0			retained	No LTFU	1	726
Mbarara	Male	25-49	None	Separated	Casual laborer		0	1		1	14	5.5	retained	No LTFU	1	2311
Mulago	Male	25-49	Senior 5-6	Separated	None	No	0	0	1	1	1	5.9	retained	No LTFU	1	442
Mbarara	Female	25-49	Pre-primary	Married Mono	Peasant	No	0	1		0			retained	No LTFU	1	2210
Mbarara	Female	<15	None	Minor	Dependent		0	0	0	1	0	6	retained	No LTFU	1	1631
Masindi	Female	18-24	Senior 1-4	Separated	Vendor/business person	No	0	1		1	2	5.9	Not retained	LTFU	1	100
Mbarara	Female	25-49	Senior 1-4	Married Mono	Paid employee	No	0	0	0	0			Not retained	LTFU	1	0
Mbarara	Female	25-49	Senior 1-4	Widowed	Peasant	No	0	1		1	14	5.5	retained	No LTFU	1	2280
Mbarara	Female	18-24	Senior 1-4	Never Married	Vendor/business person	No	0	1		1	14	5.5	retained	No LTFU	1	518
Mbarara	Male	25-49	Lower Primary	Married Mono	Vendor/business person		0	1		1	28	5	retained	No LTFU	1	1216
Mbarara	Male	25-49	Senior 5-6	Married Mono	Vendor/business person		0	1		1	14	5.5	retained	No LTFU	1	2142
Mbarara	Male	25-49	Lower Primary	Never Married	Peasant		0	1		0			Not retained	LTFU	1	147
Gulu	Male	25-49	Higher Institution	Married Mono	Paid employee		0	1		1	30	5	retained	No LTFU	1	2350
Masaka	Female	18-24	Lower Primary	Separated	Vendor/business person	No	1	0	1	0			retained	No LTFU	1	487
Mbale	Male	<15	None	Minor	None	No	0	0	0	1	0	6	retained	No LTFU	1	2308
Entebbe	Male	25-49	Senior 1-4	Never Married	Casual laborer	No	0	1		1	84	3.2	retained	No LTFU	1	2196
Entebbe	Female	25-49	Senior 1-4	Married Mono	Casual laborer	No	0	0	1	1	0	6	Not retained	LTFU	1	0
Entebbe	Female	<15	Pre-primary	Other	Other	No	0	0	0	0			retained	No LTFU	1	2267
Mbarara	Female	<15	None	Minor	None	No	0	0	0	1	46	4.4	retained	No LTFU	1	1698
Entebbe	Male	50+	Lower Primary	Married Mono	Peasant	No	0	1		0			Not retained	LTFU	1	14
Entebbe	Female	25-49	Senior 1-4	Married Mono	Housewife	No	0	1		0			retained	No LTFU	1	2321
Mulago	Female	18-24	Upper Primary	Separated	None	No	0	1		1	0	6	retained	No LTFU	1	2142
Masaka	Female	25-49	Senior 1-4	Married Mono	Casual laborer	No	0	0	0	1	0	6	retained	No LTFU	1	713
Mulago	Female	25-49	Upper Primary		Casual laborer	No	0	1		0			retained	No LTFU	1	859
Entebbe	Female	25-49	Senior 1-4	Married Mono	Vendor/business person	No	0	1		0			retained	No LTFU	1	2181
Mulago	Female	25-49	Senior 1-4	Married Mono	Vendor/business person	No	0	0	1	0			retained	No LTFU	1	2219
Entebbe	Female	25-49	None	Separated	Casual laborer	No	0	1		1	25	5.1	retained	No LTFU	1	228
Masaka	Male	<15	Lower Primary	Never Married	None	No	1	0	0	1	0	6	retained	No LTFU	1	357
Entebbe	Male	25-49	Senior 1-4	Married Mono	Paid employee	No	0	1		1	14	5.5	retained	No LTFU	1	2342
Entebbe	Male	18-24	Senior 1-4	Never Married	Casual laborer	No	0	1		0			retained	No LTFU	1	2112
Mbale	Female	<15	Upper Primary	Minor	None	No	0	0	0	1	70	3.6	retained	No LTFU	1	749
Mulago	Female	18-24	Senior 1-4	Separated	Peasant	No	0	1		0			retained	No LTFU	1	1623
Mbarara	Female	25-49	Upper Primary	Separated	None	No	0	1		1	-819	33.1	retained	No LTFU	1	1764
Mbale	Female	25-49	Upper Primary	Separated	Casual laborer	No	0	1		1	168	0.4	Not retained	LTFU	1	182
Masaka	Female	25-49	Upper Primary	Married Mono	Other	No	0	1		1	-10	6.3	retained	No LTFU	1	2013
Entebbe	Female	25-49	Upper Primary	Never Married	Casual laborer	No	0	0	1	0			retained	No LTFU	1	488
Mulago	Male	25-49	Senior 1-4	Cohabiting	Vendor/business person	No	0	1		1	0	6	retained	No LTFU	1	858
Tororo	Male	50+	Upper Primary	Married Mono	Peasant		0	0	1	1	11	5.6	retained	No LTFU	1	1760
Entebbe	Female	25-49	Lower Primary	Married Mono	None	No	0	0	1	1	0	6	Not retained	LTFU	1	0
Masindi	Male	25-49	Lower Primary	Separated	Peasant		0	1		1	14	5.5	retained	No LTFU	1	1875
Gulu	Female	25-49	Lower Primary	Separated	Peasant	No	0	1		1	0	6	retained	No LTFU	1	404
Gulu	Female	<15	None	Minor	None		0	0	0	1	0	6	retained	No LTFU	1	1265
Jinja	Female	18-24	Senior 1-4	Widowed	Vendor/business person	No	0	0	1	1	0	6	retained	No LTFU	1	1411
Jinja	Female	<15	None	Minor	None		0	0	1	1	0	6	retained	No LTFU	1	1165
Gulu	Female	25-49	Senior 1-4	Separated	Vendor/business person	No	1	1		1	0	6	retained	No LTFU	1	805
Gulu	Female	25-49	Lower Primary	Married Mono	Peasant		0	1		1	0	6	retained	No LTFU	1	2266
Jinja	Female	25-49	Upper Primary	Married Poly	Peasant	No	0	0	1	0			retained	No LTFU	1	1396
Tororo	Male	25-49	None	Married Mono	Peasant	No	0	1		1	28	5	retained	No LTFU	1	1811
Gulu	Male	18-24	Upper Primary	Cohabiting	Casual laborer	No	0	1		1	14	5.5	retained	No LTFU	1	2300
Jinja	Female	<15	Lower Primary	Minor	None		0	0	1	1	0	6	retained	No LTFU	1	767
Jinja	Male	25-49	Upper Primary	Married Poly	Vendor/business person		0	0	1	0			retained	No LTFU	1	1369
Gulu	Female	25-49	Senior 5-6	Never Married	None		0	1		0			retained	No LTFU	1	2041
Masindi	Male	<15	Lower Primary	Minor	None		0	0	0	1	28	5	retained	No LTFU	1	1882
Gulu	Female	<15	Upper Primary	Never Married	None		0	0	0	1	0	6	retained	No LTFU	1	1265
Gulu	Male	<15	Pre-primary	Minor	None	No	0	0	0	1	54	4.2	retained	No LTFU	1	1414
Tororo	Male	25-49	Senior 5-6	Separated	Paid employee	No	0	1		1	147	1.1	retained	No LTFU	1	1873
Masaka	Female	25-49	Upper Primary	Married Poly	Vendor/business person	No	0	1		1	22	5.2	retained	No LTFU	2	854
Masindi	Male	25-49	Upper Primary	Married Mono	Peasant		0	1		1	14	5.5	retained	No LTFU	2	1802
Jinja	Female	25-49	Senior 5-6	Married Mono	Paid employee	No	0	0	1	1	0	6	retained	No LTFU	2	270
Mbarara	Male	50+	Upper Primary	Married Poly	Vendor/business person	No	0	1		0			retained	No LTFU	2	1283
Jinja	Male	50+	Senior 1-4	Married Poly	Paid employee		0	0	1	1	102	2.6	retained	No LTFU	2	1180
Entebbe	Female	18-24	Upper Primary	Separated	Casual laborer	No	0	0	1	0			retained	No LTFU	2	346
Jinja	Female	25-49	Senior 1-4	Widowed	Vendor/business person	No	0	0	1	0			Not retained	LTFU	2	67
Masaka	Female	25-49	Lower Primary	Married Mono	Housewife	Yes	0	0	1	1	0	6	Not retained	LTFU	2	0
Rukungiri	Male	25-49	Lower Primary	Separated	Peasant	No	0	1		0			retained	No LTFU	2	456
Mbarara	Male	50+	Upper Primary	Married Mono	Peasant		0	1		1	28	5	retained	No LTFU	2	2319
Masaka	Female	18-24	Lower Primary	Never Married	Vendor/business person	No	0	0	1	1	0	6	retained	No LTFU	2	1018
Masaka	Male	25-49	Upper Primary	Married Mono	Peasant	No	1	1		0			retained	No LTFU	2	267
Masaka	Male	25-49	Upper Primary	Married Mono	Vendor/business person	No	0	1		1	0	6	retained	No LTFU	2	555
Jinja	Female	25-49	Senior 5-6	Cohabiting	Other		0	0	1	1	91	3	retained	No LTFU	2	245
Jinja	Male	25-49	Upper Primary	Married Mono	Vendor/business person		0	0	1	0			retained	No LTFU	2	562
Mbarara	Female	18-24	Lower Primary	Separated	Casual laborer		0	1		1	58	4	retained	No LTFU	2	1605
Mbarara	Male	50+	Upper Primary	Married Poly	Peasant		0	1		0			Not retained	LTFU	2	0
Jinja	Female	25-49	Upper Primary	Married Mono	Vendor/business person	No	0	0	1	1	97	2.8	retained	No LTFU	2	518
Masaka	Female	25-49	Upper Primary	Married Mono	Vendor/business person	No	0	0	1	1	0	6	retained	No LTFU	2	997
Masaka	Female	15-17	Senior 1-4	Divorced	Vendor/business person	No	0	0	1	1	0	6	retained	No LTFU	2	421
Mbarara	Female	25-49	None	Separated	None	No	1	1		0			Not retained	No LTFU	2	18
Masindi	Male	25-49	Higher Institution	Married Mono	Vendor/business person		0	0	0	1	14	5.5	retained	No LTFU	2	1841
Masindi	Female	18-24	Upper Primary	Separated	Other	No	0	1		1	25	5.1	retained	No LTFU	2	1808
Entebbe	Female	25-49	Upper Primary	Separated	Vendor/business person	No	0	1		1	28	5	retained	No LTFU	2	2271
Mbarara	Female	18-24	Senior 5-6	Never Married	Vendor/business person	No	0	1		1	17	5.4	retained	No LTFU	2	392
Masaka	Male	25-49	Upper Primary	Married Mono	Casual laborer	No	0	1		1	0	6	retained	No LTFU	2	2129
Jinja	Male	25-49	Higher Institution	Never Married	Other	No	0	1		1	74	3.5	retained	No LTFU	2	925
Jinja	Male	25-49	Upper Primary	Married Mono	Peasant		0	0	1	0			retained	No LTFU	2	1435
Entebbe	Male	25-49	Senior 1-4	Married Mono	Vendor/business person	No	0	0	1	1	14	5.5	retained	No LTFU	2	2222
Jinja	Female	18-24	Upper Primary	Married Poly	Housewife	No	0	0	1	1	123	1.9	retained	No LTFU	2	291
Mbarara	Female	18-24	Higher Institution	Cohabiting	Casual laborer		0	1		0			retained	No LTFU	2	899
Masaka	Female	25-49	Upper Primary	Married Mono	Vendor/business person	No	0	1		1	4	5.8	retained	No LTFU	2	2223
Entebbe	Female	25-49	Upper Primary	Married Mono	Casual laborer	No	0	1		1	14	5.5	retained	No LTFU	2	2299
Entebbe	Male	25-49	Senior 1-4	Married Mono	Vendor/business person	No	0	1		0			retained	No LTFU	2	2269
Jinja	Male	50+	None	Separated	None		0	0	1	1	14	5.5	retained	No LTFU	2	1382
Entebbe	Female	25-49	Upper Primary	Married Mono	Casual laborer	No	0	0	1	1	21	5.3	retained	No LTFU	2	2296
Entebbe	Female	25-49	Lower Primary	Separated	Casual laborer	No	0	1		0			retained	No LTFU	2	2277
Rukungiri	Male	25-49	Senior 1-4	Never Married	Vendor/business person	No	0	1		1	23	5.2	retained	No LTFU	2	451
Mulago	Male	25-49	Upper Primary	Married Mono	Vendor/business person	No	1	1		1	0	6	retained	No LTFU	2	272
Mbale	Female	50+	Pre-primary	Married Mono	Housewife	No	0	1		1	28	5	retained	No LTFU	2	2324
Tororo	Male	25-49	Higher Institution	Married Mono	Vendor/business person	No	0	1		1	28	5	retained	No LTFU	2	1827
Mbale	Female	25-49	Lower Primary	Widowed	Peasant	No	0	0	1	0			retained	No LTFU	2	2330
Rukungiri	Female	<15	Upper Primary	Minor	None	No	0	0	0	1	0	6	retained	No LTFU	2	1388
Rukungiri	Male	18-24	Upper Primary	Never Married	Vendor/business person	No	0	1		1	23	5.2	retained	No LTFU	2	1862
Tororo	Female	25-49	Senior 1-4	Married Mono	Peasant	No	0	1		1	28	5	Not retained	LTFU	2	178
Tororo	Male	25-49	Senior 1-4	Separated	Casual laborer	No	0	0	1	1	14	5.5	retained	No LTFU	2	1738
Entebbe	Female	25-49	Higher Institution	Married Mono	Housewife	No	0	1		1	0	6	retained	No LTFU	2	2319
Mulago	Male	25-49	Upper Primary	Married Mono	Casual laborer	No	0	1		0			retained	No LTFU	2	2201
Soroti	Female	25-49	Upper Primary	Widowed	Peasant	No	0	1		1	0	6	retained	No LTFU	2	2204
Mbale	Female	25-49	Upper Primary	Widowed	Peasant	No	0	1		1	0	6	retained	No LTFU	2	2346
Entebbe	Male	18-24	Senior 1-4	Cohabiting	Casual laborer	No	0	0	1	1	13	5.5	retained	No LTFU	2	972
Tororo	Female	25-49	Upper Primary	Married Mono	Peasant	No	0	0	1	1	28	5	retained	No LTFU	2	1836
Mbale	Male	25-49	Upper Primary	Separated	Peasant	No	0	1		1	28	5	retained	No LTFU	2	210
Soroti	Female	<15	Lower Primary	Minor	None	No	0	0	0	1	0	6	retained	No LTFU	2	2277
Mulago	Male	25-49	Senior 5-6	Married Mono	Paid employee	No	0	0	1	1	0	6	retained	No LTFU	2	2208
Rukungiri	Male	25-49	Upper Primary	Married Poly	Peasant	No	0	1		1	112	2.3	retained	No LTFU	2	1809
Entebbe	Female	25-49	Higher Institution	Separated	Vendor/business person	No	0	0	0	1	14	5.5	retained	No LTFU	2	2221
Rukungiri	Female	25-49	Lower Primary	Separated	Paid employee	No	0	1		1	56	4.1	retained	No LTFU	2	1836
Tororo	Female	50+	None	Widowed	Casual laborer	No	0	0	1	1	-1373	51.5	retained	No LTFU	2	633
Mbale	Female	<15	Pre-primary	Minor	None	No	0	0	0	1	0	6	retained	No LTFU	2	2338
Mulago	Female	18-24	Higher Institution	Never Married	Other	No	0	1		1	28	5	retained	No LTFU	2	2229
Mulago	Male	25-49	Pre-primary	Cohabiting	Casual laborer	No	0	1		1	28	5	retained	No LTFU	2	1528
Mulago	Female	18-24	Upper Primary	Cohabiting	Casual laborer	No	0	1		1	28	5	retained	No LTFU	2	1554
Soroti	Female	25-49	Senior 1-4	Married Mono	Peasant	No	1	1		0			Not retained	No LTFU	2	101
Mbarara	Female	25-49	Upper Primary	Married Mono	Peasant	No	0	1		0			retained	No LTFU	2	783
Mbarara	Female	<15	Upper Primary	Never Married	Dependent	No	0	0	0	0			retained	No LTFU	2	532
Mbarara	Female	25-49	Lower Primary	Married Mono	None	No	0	1		0			retained	No LTFU	2	750
Gulu	Male	25-49	Upper Primary	Separated	Casual laborer		0	1		0			Not retained	LTFU	2	112
Masaka	Female	25-49	Pre-primary	Separated	Peasant	No	1	0	0	0			retained	No LTFU	2	258
Gulu	Female	25-49	Upper Primary	Married Mono	Vendor/business person	No	0	1		1	16	5.4	retained	No LTFU	2	413
Mbarara	Male	25-49	Upper Primary	Married Mono	Vendor/business person		0	0	0	0			Not retained	LTFU	2	29
Gulu	Male	25-49	Senior 1-4	Married Mono	Vendor/business person		0	1		0			retained	No LTFU	2	2322
Mbarara	Female	25-49	Senior 1-4	Married Mono	Casual laborer	No	0	1		1	62	3.9	retained	No LTFU	2	740
Masaka	Male	25-49	Upper Primary	Separated	Other	No	1	1		0			Not retained	No LTFU	2	176
Soroti	Female	25-49	Higher Institution	Never Married	Vendor/business person	Yes	0	0	0	1	1	5.9	retained	No LTFU	2	2331
Mbarara	Male	25-49	Upper Primary	Married Mono	Paid employee		1	1		0			retained	No LTFU	2	1963
Mulago	Male	25-49	Upper Primary	Married Mono	Vendor/business person	No	0	1		1	0	6	retained	No LTFU	2	399
Mulago	Male	25-49	Senior 1-4	Married Mono	Paid employee	No	0	0	0	1	28	5	Not retained	LTFU	2	77
Mbale	Female	25-49	Lower Primary	Divorced	Vendor/business person	No	0	0	1	1	5	5.8	Not retained	LTFU	2	75
Mulago	Female	25-49	Upper Primary	Married Mono	None	No	0	1		1	46	4.4	retained	No LTFU	2	1714
Mbale	Male	25-49	None	Widowed	Casual laborer	No	0	1		0			Not retained	LTFU	2	12
Entebbe	Female	25-49	Lower Primary	Separated	Casual laborer	No	0	1		1	32	4.9	Not retained	LTFU	2	137
Mulago	Female	25-49	None	Married Mono	Vendor/business person	No	0	1		1	26	5.1	retained	No LTFU	2	1383
Mbale	Male	50+	Senior 1-4	Married Mono	Peasant	No	0	1		0			retained	No LTFU	2	2245
Mulago	Male	<15	Upper Primary	Married Mono	Vendor/business person	No	0	0	0	1	0	6	retained	No LTFU	2	2322
Entebbe	Male	25-49	Upper Primary	Married Mono	Vendor/business person	No	0	1		0			retained	No LTFU	2	635
Masaka	Female	25-49	Upper Primary	Married Mono	Vendor/business person	No	0	1		1	0	6	retained	No LTFU	2	777
Mbale	Male	25-49	Upper Primary	Married Mono	Vendor/business person	No	1	1		1	28	5	retained	No LTFU	2	1232
Mulago	Female	25-49	Upper Primary	Separated	None	No	0	1		1	14	5.5	retained	No LTFU	2	861
Mbale	Male	25-49	Upper Primary	Married Mono	Vendor/business person	No	0	1		1	0	6	retained	No LTFU	2	1621
Rukungiri	Female	25-49	Lower Primary	Separated	Peasant	No	0	1		1	0	6	retained	No LTFU	2	1798
Soroti	Female	25-49	Lower Primary	Widowed	Peasant	No	0	1		0			Not retained	LTFU	2	117
Mbale	Female	50+	Senior 1-4	Married Mono	Peasant	No	0	1		0			retained	No LTFU	2	2177
Mbale	Female	25-49	Lower Primary	Separated	Peasant	No	0	1		1	28	5	retained	No LTFU	2	1132
Entebbe	Female	18-24	Senior 1-4	Separated	None	No	0	1		0			Not retained	LTFU	2	0
Mbale	Male	<15	None	Minor	None	No	0	0	0	1	0	6	retained	No LTFU	2	2292
Mbale	Female	25-49	Lower Primary	Separated	Peasant	No	1	1		1	0	6	Not retained	No LTFU	2	101
Mulago	Female	25-49	Senior 1-4	Cohabiting	Casual laborer	No	0	0	0	1	49	4.3	retained	No LTFU	2	1264
Soroti	Female	<15	Upper Primary	Minor	None	No	0	0	0	1	14	5.5	retained	No LTFU	2	1400
Mulago	Female	18-24	Lower Primary	Never Married	Casual laborer	No	0	1		1	0	6	retained	No LTFU	2	2199
Mulago	Male	25-49	None	Never Married	None	No	0	1		1	14	5.5	retained	No LTFU	2	1408
Masaka	Male	25-49	Upper Primary	Cohabiting	Casual laborer	No	0	1		1	24	5.2	retained	No LTFU	2	2174
Masindi	Male	50+	Higher Institution	Widowed	Vendor/business person		0	1		0			Not retained	LTFU	2	14
Tororo	Male	50+	Upper Primary	Married Mono	Vendor/business person	No	1	1		0			Not retained	No LTFU	2	8
Gulu	Female	18-24	Higher Institution	Never Married	None	No	0	0	1	1	0	6	retained	No LTFU	2	2142
Tororo	Female	25-49	None	Separated	Peasant	No	0	1		1	0	6	Not retained	LTFU	2	144
Jinja	Male	50+	Lower Primary	Married Mono	Peasant	No	0	1		1	94	2.9	retained	No LTFU	2	1449
Tororo	Female	25-49	None	Married Mono	Peasant	No	0	1		1	4	5.8	Not retained	LTFU	2	25
Jinja	Male	<15	None	Minor	None		0	0	1	1	0	6	retained	No LTFU	2	1753
Masindi	Male	25-49	Lower Primary	Separated	Peasant		0	1		0			Not retained	LTFU	2	70
Gulu	Female	<15	Upper Primary	Widowed	Peasant	No	0	0	0	1	19	5.3	retained	No LTFU	2	2306
Jinja	Female	25-49	Lower Primary	Separated	Peasant	No	0	0	1	1	0	6	retained	No LTFU	2	1617
Masindi	Female	<15	Pre-primary	Minor	Other	No	0	0	0	1	14	5.5	retained	No LTFU	2	1739
Tororo	Female	25-49	Senior 1-4	Married Mono	Vendor/business person	No	0	1		1	0	6	Not retained	LTFU	2	77
Jinja	Female	50+	Pre-primary	Married Mono	Peasant	No	0	1		1	150	1	retained	No LTFU	2	1432
Masindi	Male	25-49	Senior 1-4	Married Mono	Peasant		0	1		1	0	6	retained	No LTFU	2	1693
Gulu	Female	25-49	Lower Primary	Separated	Vendor/business person	No	0	1		0			retained	No LTFU	2	2244
Jinja	Female	18-24	Senior 1-4	Married Mono	Vendor/business person	No	0	1		0			retained	No LTFU	2	775
Soroti	Male	50+	Senior 1-4	Widowed	Peasant	No	0	1		1	0	6	retained	No LTFU	2	1345
Mbarara	Male	25-49	Upper Primary	Married Mono	Casual laborer		0	1		0			Not retained	LTFU	2	177
Mbarara	Female	25-49	None	Married Mono	Housewife	No	0	1		1	0	6	retained	No LTFU	2	2226
Mbarara	Female	25-49	Upper Primary	Divorced	None	No	0	1		1	91	3	retained	No LTFU	2	1624
Mbarara	Female	18-24	Upper Primary	Never Married	None	No	0	1		0			retained	No LTFU	2	1816
Jinja	Female	50+	Pre-primary	Separated	Peasant	No	0	0	1	1	0	6	retained	No LTFU	2	1704
Masaka	Female	25-49	Higher Institution	Married Mono	Paid employee	No	0	1		1	32	4.9	retained	No LTFU	2	2159
Rukungiri	Male	25-49	Upper Primary	Separated	Peasant	No	0	1		1	112	2.3	retained	No LTFU	2	1836
Masaka	Male	50+	Lower Primary	Married Mono	Peasant	No	1	1		1	0	6	retained	No LTFU	2	1549
Entebbe	Male	25-49	None	Married Mono	None	No	0	1		1	87	3.1	retained	No LTFU	2	2345
Jinja	Male	25-49	Senior 1-4	Married Mono	Vendor/business person	No	0	0	1	1	25	5.1	retained	No LTFU	2	1408
Masindi	Female	25-49	Senior 1-4	Cohabiting	Peasant	No	0	0	1	1	14	5.5	retained	No LTFU	2	1823
Mbarara	Male	25-49	Upper Primary	Cohabiting	Other		0	1		1	18	5.4	retained	No LTFU	2	2289
Mbarara	Male	25-49	Higher Institution	Married Mono	Paid employee		0	1		1	0	6	Not retained	LTFU	2	0
Jinja	Female	25-49	Upper Primary	Married Mono	Peasant	No	0	0	1	0			Not retained	LTFU	2	196
Masindi	Female	25-49	Senior 1-4	Widowed	Peasant	No	0	1		1	0	6	retained	No LTFU	2	1695
Entebbe	Female	18-24	Senior 1-4	Separated	Other	No	1	1		1	14	5.5	retained	No LTFU	2	427
Masaka	Female	25-49	Senior 1-4	Separated	Peasant	No	0	0	1	0			retained	No LTFU	2	802
Mbarara	Male	50+	Upper Primary	Married Mono	Peasant		1	1		0			retained	No LTFU	2	383
Entebbe	Male	25-49	Senior 1-4	Never Married	Casual laborer	No	1	1		0			Not retained	No LTFU	2	31
Rukungiri	Male	25-49	Upper Primary	Married Mono	Vendor/business person	No	0	1		1	91	3	retained	No LTFU	2	1865
Entebbe	Female	25-49	Lower Primary	Married Mono	Housewife	No	0	1		0			Not retained	LTFU	2	87
Mbarara	Female	25-49	None	Married Mono	Peasant	No	0	1		0			Not retained	LTFU	2	0
Mbarara	Male	25-49	Senior 1-4	Married Mono	Vendor/business person		0	0	0	1	30	5	Not retained	LTFU	2	93
Masindi	Male	25-49	Upper Primary	Never Married	Casual laborer		0	0	1	0			Not retained	LTFU	2	88
Masaka	Female	25-49	Lower Primary	Married Mono	Vendor/business person	No	0	0	1	1	0	6	retained	No LTFU	2	2200
Masaka	Female	25-49	Lower Primary	Widowed	Vendor/business person	No	0	1		0			retained	No LTFU	2	830
Masaka	Male	25-49	Lower Primary	Divorced	Casual laborer	No	1	0	0	0			Not retained	No LTFU	2	35
Mbarara	Female	18-24	Upper Primary	Cohabiting	Casual laborer	No	0	0	1	1	28	5	retained	No LTFU	2	1120
Masindi	Female	25-49	Upper Primary	Never Married	Paid employee	No	1	0	1	1	14	5.5	retained	No LTFU	2	434
Jinja	Male	25-49	Senior 1-4	Separated	None	No	0	0	1	1	0	6	retained	No LTFU	2	1401
Entebbe	Male	25-49	Senior 1-4	Married Mono	Vendor/business person	No	0	1		0			retained	No LTFU	2	371
Rukungiri	Female	25-49	Upper Primary	Married Mono	Peasant	No	0	0	0	1	6	5.8	retained	No LTFU	2	1851
Tororo	Male	50+	Upper Primary	Married Poly	Casual laborer	No	0	1		0			Not retained	LTFU	2	0
Entebbe	Female	50+	Upper Primary	Widowed	Vendor/business person	No	0	1		1	27	5.1	retained	No LTFU	2	464
Tororo	Female	25-49	None	Divorced	Peasant	No	0	1		1	66	3.8	retained	No LTFU	2	980
Mulago	Female	25-49	Senior 5-6	Separated	Vendor/business person	No	0	0	1	1	-190	12.3	retained	No LTFU	2	2269
Entebbe	Female	50+	Lower Primary	Widowed	Peasant	No	0	1		1	27	5.1	retained	No LTFU	2	1197
Entebbe	Male	25-49	Upper Primary	Separated	Casual laborer	No	0	1		1	65	3.8	Not retained	LTFU	2	167
Mulago	Female	25-49	Upper Primary	Married Mono	None	No	0	1		0			retained	No LTFU	2	2194
Mulago	Female	18-24	Higher Institution	Never Married	None	No	0	1		0			retained	No LTFU	2	911
Tororo	Female	25-49	Senior 1-4	Widowed	Vendor/business person	No	0	1		0			retained	No LTFU	2	1865
Mulago	Female	25-49	Pre-primary	Separated	None	No	0	1		1	14	5.5	retained	No LTFU	2	1714
Mulago	Female	25-49	Higher Institution	Separated	Paid employee	No	0	1		1	35	4.8	retained	No LTFU	2	2164
Mulago	Male	25-49	Senior 5-6	Separated	None	No	0	1		0			Not retained	LTFU	2	0
Mulago	Female	25-49	Upper Primary	Cohabiting	Casual laborer	No	0	1		0			retained	No LTFU	2	1231
Mbale	Female	25-49	Pre-primary	Separated	Housewife	No	0	1		1	56	4.1	retained	No LTFU	2	2240
Rukungiri	Male	25-49	Upper Primary	Separated	Peasant	No	0	1		0			retained	No LTFU	2	1828
Rukungiri	Female	25-49	Upper Primary	Married Mono	Housewife	No	0	1		0			retained	No LTFU	2	416
Tororo	Female	25-49	Lower Primary	Married Mono	Peasant	No	0	1		1	28	5	retained	No LTFU	2	1808
Mulago	Female	18-24	None	Married Mono	None	No	0	1		1	28	5	retained	No LTFU	2	728
Entebbe	Female	25-49	Upper Primary	Married Mono	Vendor/business person	No	0	0	1	1	13	5.5	retained	No LTFU	2	2172
Mbale	Male	25-49	Lower Primary	Separated	Vendor/business person	No	0	1		0			Not retained	LTFU	2	0
Mulago	Female	18-24	Upper Primary	Married Mono	Peasant	No	0	1		0			retained	No LTFU	2	478
Rukungiri	Female	25-49	Upper Primary	Married Mono	Peasant	No	0	1		0			retained	No LTFU	2	1802
Rukungiri	Female	18-24	Lower Primary	Separated	Peasant	No	0	1		0			retained	No LTFU	2	428
Gulu	Female	25-49	Upper Primary	Married Mono	Housewife	No	0	1		1	0	6	retained	No LTFU	2	282
Masaka	Male	25-49	Upper Primary	Separated	Peasant	No	0	0	0	0			retained	No LTFU	2	1030
Gulu	Female	<15	None	Minor	None		0	0	0	1	14	5.5	retained	No LTFU	2	2276
Gulu	Male	25-49	Upper Primary	Separated	Vendor/business person	No	0	1		1	86	3.1	retained	No LTFU	2	2302
Gulu	Female	50+	Lower Primary	Widowed	Peasant		0	1		1	44	4.5	Not retained	LTFU	2	44
Mbarara	Male	25-49	Upper Primary	Never Married	Vendor/business person		0	1		0			retained	No LTFU	2	461
Gulu	Female	25-49	Senior 1-4	Married Mono	Vendor/business person	No	0	1		1	0	6	retained	No LTFU	2	2289
Gulu	Female	18-24	Upper Primary	Never Married	None	Yes	0	0	0	1	14	5.5	retained	No LTFU	2	2290
Gulu	Female	25-49	Lower Primary	Married Mono	Vendor/business person	No	0	1		1	0	6	retained	No LTFU	2	1071
Gulu	Female	25-49	Upper Primary	Married Mono	Casual laborer		0	1		1	42	4.6	retained	No LTFU	2	2280
Mbarara	Male	18-24	Higher Institution	Never Married	Paid employee		0	1		0			retained	No LTFU	2	2287
Mbarara	Female	18-24	Senior 1-4	Separated	Vendor/business person	No	0	0	0	0			Not retained	LTFU	2	14
Mbarara	Male	25-49	Upper Primary	Married Mono	Other		0	1		1	14	5.5	retained	No LTFU	2	2329
Rukungiri	Male	18-24	Upper Primary	Never Married	Other	No	0	1		0			retained	No LTFU	2	421
Rukungiri	Male	18-24	Lower Primary	Married Mono	Other	No	0	0	1	0			retained	No LTFU	2	863
Mbarara	Male	25-49	Senior 1-4	Married Mono	Paid employee		0	0	1	0			Not retained	LTFU	2	12
Masaka	Male	25-49	Lower Primary	Married Mono	Other	No	0	0	1	0			Not retained	LTFU	2	0
Masaka	Male	25-49	Upper Primary	Separated	Other	No	0	0	1	1	70	3.6	retained	No LTFU	2	2218
Rukungiri	Male	25-49	Lower Primary	Married Mono	Casual laborer	No	0	1		0			retained	No LTFU	2	1860
Gulu	Female	25-49	Upper Primary	Married Mono	Peasant	No	0	1		1	0	6	retained	No LTFU	2	259
Entebbe	Male	18-24	Upper Primary	Married Mono	Casual laborer	No	0	1		1	28	5	retained	No LTFU	2	2217
Mulago	Female	25-49	Lower Primary	Separated	None	No	0	1		1	14	5.5	retained	No LTFU	2	2227
Entebbe	Male	25-49	Senior 1-4	Separated	Vendor/business person	No	0	1		1	18	5.4	retained	No LTFU	2	2177
Mbale	Female	25-49	None	Married Mono	Peasant	No	0	1		0			retained	No LTFU	2	2297
Entebbe	Female	18-24	Senior 5-6	Married Mono	Casual laborer	No	0	1		0			retained	No LTFU	2	2338
Mbale	Female	25-49	Lower Primary	Separated	Peasant	No	0	0	1	1	42	4.6	Not retained	LTFU	2	112
Mbale	Male	25-49	Lower Primary	Married Mono	Paid employee	No	0	0	1	1	0	6	Not retained	LTFU	2	0
Mulago	Male	25-49	Lower Primary	Separated	Peasant	No	0	1		1	28	5	retained	No LTFU	2	1383
Mulago	Male	25-49	Senior 1-4	Separated	Vendor/business person	No	0	1		1	28	5	retained	No LTFU	2	1512
Mbale	Male	25-49	Upper Primary	Married Mono	None	No	1	1		1	0	6	retained	No LTFU	2	1520
Entebbe	Male	25-49	Upper Primary	Married Mono	Casual laborer	No	0	1		1	14	5.5	retained	No LTFU	2	574
Soroti	Female	25-49	Upper Primary	Separated	Casual laborer	No	1	1		1	13	5.5	Not retained	No LTFU	2	32
Soroti	Male	<15	Lower Primary	Minor	None	No	0	0	0	1	14	5.5	retained	No LTFU	2	2317
Mulago	Male	<15	Lower Primary	Other	None	No	0	0	0	1	0	6	retained	No LTFU	2	2275
Soroti	Female	<15	None	Minor	None	No	0	0	0	1	28	5	retained	No LTFU	2	2329
Entebbe	Male	25-49	Upper Primary	Married Mono	Other	No	0	0	1	1	14	5.5	retained	No LTFU	2	2336
Mulago	Male	<15	Senior 1-4	Married Mono	Vendor/business person	No	0	0	0	0			retained	No LTFU	2	844
Mulago	Male	50+	Senior 1-4	Married Mono	Paid employee	No	0	1		0			retained	No LTFU	2	2168
Soroti	Female	25-49	Upper Primary	Married Mono	Casual laborer	No	0	1		1	14	5.5	retained	No LTFU	2	2237
Tororo	Female	25-49	None	Married Mono	Housewife	No	0	1		1	0	6	Not retained	LTFU	2	193
Gulu	Male	25-49	Higher Institution	Separated	Paid employee		0	1		1	14	5.5	retained	No LTFU	2	2335
Rukungiri	Male	25-49	Upper Primary	Married Poly	None	No	0	1		0			retained	No LTFU	2	1817
Tororo	Female	25-49	Lower Primary	Married Mono	Housewife	No	0	1		1	21	5.3	Not retained	LTFU	2	182
Masindi	Male	15-17	None	Minor	None		1	1		1	0	6	retained	No LTFU	2	1137
Masaka	Female	25-49	Upper Primary	Separated	Peasant	No	0	1		0			retained	No LTFU	2	2209
Masindi	Male	25-49	Lower Primary	Married Poly	Vendor/business person		0	1		1	14	5.5	retained	No LTFU	2	647
Masaka	Male	15-17	Upper Primary	Married Mono	Other	No	0	1		0			retained	No LTFU	2	1134
Jinja	Female	18-24	Lower Primary	Separated	Peasant	No	0	0	1	1	0	6	retained	No LTFU	2	1727
Gulu	Male	18-24	Senior 5-6	Separated	Paid employee		0	0	1	1	0	6	retained	No LTFU	2	2161
Tororo	Female	25-49	None	Married Poly	Peasant	No	0	1		0			retained	No LTFU	2	1811
Jinja	Female	25-49	Lower Primary	Married Mono	None	No	0	0	1	1	17	5.4	retained	No LTFU	2	339
Gulu	Female	25-49	None	Married Poly	Peasant	No	0	1		0			Not retained	LTFU	2	119
Rukungiri	Male	25-49	Lower Primary	Married Poly	None	No	0	0	1	0			retained	No LTFU	2	1741
Rukungiri	Male	25-49	Upper Primary	Married Mono	None	No	0	0	1	0			retained	No LTFU	2	1796
Masaka	Male	25-49	Upper Primary	Married Mono	Other	No	1	1		1	12	5.6	Not retained	No LTFU	2	60
Tororo	Female	25-49	None	Married Mono	Peasant	No	0	1		0			retained	No LTFU	2	1000
Gulu	Male	25-49	Upper Primary	Married Poly	Peasant	No	0	1		0			Not retained	LTFU	2	180
Rukungiri	Male	25-49	Upper Primary	Separated	None	No	0	0	1	0			retained	No LTFU	2	346
Rukungiri	Male	25-49	Upper Primary	Married Mono	None	No	0	1		0			retained	No LTFU	2	500
Mbale	Female	18-24	Upper Primary	Married Mono	Housewife	No	0	1		1	0	6	retained	No LTFU	2	2295
Gulu	Male	25-49	Upper Primary	Married Mono	Vendor/business person		0	1		0			Not retained	LTFU	2	0
Gulu	Female	18-24	Lower Primary	Separated	Peasant	No	0	1		1	0	6	retained	No LTFU	2	2299
Rukungiri	Male	25-49	Senior 1-4	Never Married	None	No	0	0	1	0			retained	No LTFU	2	1524
Tororo	Female	25-49	Lower Primary	Cohabiting	Peasant	No	0	1		1	70	3.6	retained	No LTFU	2	1823
Tororo	Female	25-49	Lower Primary	Married Mono	Peasant	No	1	1		0			Not retained	No LTFU	2	9
Gulu	Female	25-49	Lower Primary	Separated	Peasant	No	0	1		1	89	3	Not retained	LTFU	2	131
Rukungiri	Male	25-49	None	Married Poly	None	No	0	0	1	0			retained	No LTFU	2	592
Gulu	Male	25-49	Senior 1-4	Separated	Vendor/business person		0	1		0			retained	No LTFU	2	1237
Gulu	Male	25-49	Senior 1-4	Never Married	None		0	1		1	10	5.6	retained	No LTFU	2	2295
Masaka	Female	25-49	Lower Primary	Married Poly	Peasant	No	0	1		0			retained	No LTFU	2	2176
Entebbe	Female	25-49	Lower Primary	Separated	Vendor/business person	No	0	1		0			retained	No LTFU	2	2297
Jinja	Female	25-49	Senior 1-4	Married Mono	Vendor/business person	No	0	1		1	30	5	retained	No LTFU	2	1589
Jinja	Female	50+	Upper Primary	Separated	Vendor/business person	No	0	1		1	-2926	103.1	retained	No LTFU	2	1642
Rukungiri	Male	18-24	Upper Primary	Never Married	None	No	0	1		1	63	3.9	retained	No LTFU	2	1036
Mbarara	Male	25-49	Lower Primary	Married Mono	Casual laborer		0	1		0			retained	No LTFU	2	2201
Masaka	Male	25-49	Upper Primary	Married Mono	Casual laborer	No	0	1		1	56	4.1	retained	No LTFU	2	399
Masindi	Female	25-49	None	Separated	Casual laborer	No	0	0	1	0			retained	No LTFU	2	1820
Masindi	Male	18-24	Senior 1-4	Never Married	Casual laborer		0	0	1	0			retained	No LTFU	2	739
Masaka	Male	25-49	Upper Primary	Married Mono	Casual laborer	No	0	1		1	9	5.7	retained	No LTFU	2	2213
Mbarara	Male	25-49	Upper Primary	Separated	Peasant		0	1		0			retained	No LTFU	2	2271
Rukungiri	Male	25-49	Senior 1-4	Widowed	Other	No	1	1		0			Not retained	No LTFU	2	89
Entebbe	Female	25-49	Lower Primary	Separated	Vendor/business person	No	0	1		0			retained	No LTFU	2	2199
Masaka	Female	25-49	Upper Primary	Married Mono	Peasant	No	0	1		0			retained	No LTFU	2	752
Mbarara	Female	18-24	Upper Primary	Cohabiting	None	No	0	1		0			retained	No LTFU	2	1213
Rukungiri	Female	25-49	Senior 1-4	Never Married	Paid employee	No	0	1		0			Not retained	LTFU	2	0
Mulago	Female	25-49	Upper Primary	Never Married	Casual laborer	No	0	0	1	1	59	4	Not retained	LTFU	2	101
Rukungiri	Female	18-24	Upper Primary	Separated	None	No	1	0	0	0			Not retained	No LTFU	2	20
Jinja	Female	25-49	Senior 1-4	Separated	Paid employee	No	0	0	1	0			Not retained	LTFU	2	52
Masaka	Male	25-49	Other	Married Poly	Vendor/business person	No	0	0	1	1	0	6	retained	No LTFU	2	721
Entebbe	Female	18-24	Higher Institution	Never Married	None	No	0	1		1	17	5.4	retained	No LTFU	2	2282
Entebbe	Male	25-49	None	Married Mono	Vendor/business person	No	0	1		1	56	4.1	retained	No LTFU	2	631
Rukungiri	Male	25-49	Lower Primary	Married Mono	Other	No	0	1		0			retained	No LTFU	2	1845
Entebbe	Male	50+	Senior 1-4	Married Mono	Vendor/business person	No	0	1		1	14	5.5	retained	No LTFU	2	2310
Rukungiri	Female	25-49	Senior 1-4	Never Married	Paid employee	No	0	1		1	63	3.9	retained	No LTFU	2	1801
Masaka	Female	18-24	Lower Primary	Married Mono	None	No	0	0	1	1	0	6	retained	No LTFU	2	2107
Mbarara	Female	18-24	Senior 1-4	Married Mono	Peasant	No	0	0	0	0			Not retained	LTFU	2	1
Mbarara	Male	25-49	None	Married Mono	Casual laborer		0	1		0			Not retained	LTFU	2	0
Entebbe	Male	25-49	Lower Primary	Married Poly	Casual laborer	No	0	1		0			Not retained	LTFU	2	15
Entebbe	Female	25-49	Upper Primary	Separated	Casual laborer	No	0	0	1	0			Not retained	LTFU	2	0
Entebbe	Male	25-49	Upper Primary	Separated	Casual laborer	No	0	1		1	14	5.5	retained	No LTFU	2	287
Entebbe	Female	25-49	Senior 5-6	Separated	Casual laborer	No	0	1		1	178	0.1	retained	No LTFU	2	2298
Soroti	Female	<15	Lower Primary	Minor	Casual laborer	No	0	0	0	1	0	6	retained	No LTFU	2	2318
Rukungiri	Female	18-24	Upper Primary	Separated	None	No	0	1		0			retained	No LTFU	2	282
Mbarara	Female	25-49	Upper Primary	Separated	Peasant	No	0	1		1	72	3.6	retained	No LTFU	2	1605
Entebbe	Female	25-49	None	Separated	None	Yes	1	0	0	1	0	6	Not retained	No LTFU	2	119
Jinja	Female	18-24	Lower Primary	Married Mono	Vendor/business person	No	1	1		1	63	3.9	Not retained	No LTFU	2	149
Masaka	Female	25-49	Senior 5-6	Separated	Vendor/business person	No	0	1		0			Not retained	LTFU	2	28
Masaka	Female	18-24	Senior 1-4	Married Mono	Vendor/business person	No	0	1		0			retained	No LTFU	2	2222
Tororo	Female	25-49	None	Married Mono	Peasant	No	0	1		1	14	5.5	retained	No LTFU	2	1826
Mbale	Male	25-49	None	Married Mono	Peasant	No	0	1		0			Not retained	LTFU	2	0
Mulago	Female	50+	Upper Primary	Married Mono	Peasant	No	0	1		0			retained	No LTFU	2	839
Mulago	Male	25-49	Higher Institution	Married Mono	Paid employee	No	0	0	0	1	14	5.5	retained	No LTFU	2	1823
Masindi	Male	25-49	Pre-primary	Married Mono	None		0	0	1	0			retained	No LTFU	2	257
Masaka	Male	25-49	Lower Primary	Separated	Casual laborer	No	0	1		1	27	5.1	retained	No LTFU	2	2187
Soroti	Female	25-49	Senior 1-4	Cohabiting	Paid employee	No	0	0	1	1	0	6	retained	No LTFU	2	280
Mulago	Female	25-49	Senior 5-6	Separated	Vendor/business person	No	1	1		1	14	5.5	Not retained	No LTFU	2	-299
Rukungiri	Female	25-49	Upper Primary	Married Mono	Peasant	No	0	1		1	83	3.2	retained	No LTFU	2	1828
Mulago	Female	50+	Senior 5-6	Widowed	Vendor/business person	No	0	1		1	56	4.1	retained	No LTFU	2	2187
Entebbe	Female	25-49	Upper Primary	Married Poly	Vendor/business person	Yes	0	0	0	1	0	6	retained	No LTFU	2	2303
Rukungiri	Male	25-49	Higher Institution	Married Mono	Vendor/business person	No	0	1		1	84	3.2	retained	No LTFU	2	1789
Mulago	Female	25-49	Senior 5-6	Married Mono	Peasant	No	0	1		1	14	5.5	retained	No LTFU	2	1333
Entebbe	Female	25-49	Upper Primary	Separated	Vendor/business person	No	0	0	0	0			retained	No LTFU	2	2155
Rukungiri	Female	18-24	None	Never Married	Peasant	No	0	1		0			retained	No LTFU	2	1855
Mbale	Male	18-24	Senior 1-4	Never Married	None	No	0	1		1	0	6	retained	No LTFU	2	224
Rukungiri	Female	25-49	Upper Primary	Separated	Peasant	No	0	1		0			retained	No LTFU	2	1844
Tororo	Female	25-49	Lower Primary	Married Mono	Housewife	No	0	0	1	1	105	2.5	retained	No LTFU	2	1723
Mbale	Male	25-49	Senior 1-4	Widowed	Peasant	No	0	1		1	28	5	retained	No LTFU	2	518
Tororo	Male	25-49	Lower Primary	Married Mono	Peasant	No	1	1		1	14	5.5	retained	No LTFU	2	525
Mulago	Female	25-49	Upper Primary	Married Mono	None	No	0	0	1	0			Not retained	LTFU	2	128
Mulago	Female	18-24	Senior 5-6	Never Married	Other	No	1	1		1	28	5	retained	No LTFU	2	639
Soroti	Female	18-24	None	Married Mono	Housewife	No	0	0	1	0			Not retained	LTFU	2	0
Rukungiri	Male	25-49	Higher Institution	Married Poly	Other	No	0	1		1	120	2	retained	No LTFU	2	1611
Tororo	Male	25-49	Upper Primary	Divorced	Casual laborer	No	0	1		0			retained	No LTFU	2	1843
Mbale	Female	25-49	Upper Primary	Widowed	Peasant	No	0	1		1	30	5	retained	No LTFU	2	2235
Mulago	Male	25-49	Senior 5-6	Married Mono	Vendor/business person	No	0	1		1	14	5.5	retained	No LTFU	2	2187
Mulago	Female	50+	Upper Primary	Widowed	None	No	0	1		0			retained	No LTFU	2	2194
Mulago	Female	25-49	Upper Primary	Married Poly	Casual laborer	No	0	1		1	0	6	retained	No LTFU	2	2339
Masaka	Female	25-49	Lower Primary	Separated	Peasant	No	0	1		1	34	4.8	retained	No LTFU	2	2243
Masindi	Male	25-49	Upper Primary	Married Mono	Vendor/business person		0	0	1	1	0	6	retained	No LTFU	2	1302
Mbale	Female	25-49	Upper Primary	Married Mono	Vendor/business person	No	0	1		1	28	5	retained	No LTFU	2	226
Masindi	Female	18-24	Lower Primary	Married Mono	Housewife	No	0	0	1	1	0	6	retained	No LTFU	2	1338
Tororo	Female	25-49	Upper Primary	Married Mono	Peasant	Yes	0	0	0	1	0	6	retained	No LTFU	2	248
Soroti	Female	<15	Lower Primary	Minor	None	No	0	0	0	1	0	6	retained	No LTFU	2	1813
Gulu	Female	25-49	Upper Primary	Married Mono	Peasant	Yes	0	0	0	1	121	2	retained	No LTFU	2	828
Soroti	Male	25-49	Senior 1-4	Separated	Peasant	No	0	1		1	-2533	90	retained	No LTFU	2	2295
Gulu	Female	25-49	Upper Primary	Widowed	Peasant	No	0	0	1	1	77	3.4	retained	No LTFU	2	2276
Gulu	Female	18-24	Upper Primary	Married Mono	Peasant	No	0	1		0			retained	No LTFU	2	386
Mbarara	Female	18-24	Senior 1-4	Separated	Vendor/business person	No	0	1		0			retained	No LTFU	2	1126
Gulu	Male	<15	None	Minor	None	No	0	0	0	1	0	6	retained	No LTFU	2	2282
Gulu	Female	18-24	Lower Primary	Cohabiting	Peasant	No	0	1		1	0	6	retained	No LTFU	2	2262
Mbarara	Male	25-49	Upper Primary	Married Mono	Vendor/business person		0	1		1	0	6	retained	No LTFU	2	2287
Mbarara	Female	25-49	Higher Institution	Married Mono	Paid employee	No	0	1		0			retained	No LTFU	2	2170
Gulu	Female	50+	None	Married Mono	Peasant		0	1		0			retained	No LTFU	2	2294
Mbarara	Female	15-17	Upper Primary	Never Married	None	No	0	1		0			Not retained	LTFU	2	28
Mulago	Female	25-49	Upper Primary	Married Poly	Housewife		0	1		1	0	6	retained	No LTFU	2	224
Gulu	Female	25-49	Senior 1-4	Separated	Vendor/business person	No	0	1		1	35	4.8	retained	No LTFU	2	322
Mbarara	Female	50+	None	Separated	None	No	0	1		1	14	5.5	retained	No LTFU	2	2224
Entebbe	Male	25-49	Lower Primary	Separated	Other	No	0	1		0			Not retained	LTFU	2	0
Mulago	Female	25-49	Upper Primary	Separated	Paid employee	No	0	1		1	0	6	retained	No LTFU	2	579
Masaka	Female	25-49	None	Separated	Vendor/business person	No	0	0	1	1	0	6	retained	No LTFU	2	335
Soroti	Male	25-49	Upper Primary	Never Married	Vendor/business person	No	0	1		0			retained	No LTFU	2	2329
Entebbe	Male	25-49	Lower Primary	Married Mono	Other	No	0	1		1	14	5.5	retained	No LTFU	2	2231
Mulago	Male	25-49	Higher Institution	Widowed	Other	No	1	1		0			Not retained	No LTFU	2	126
Mbale	Female	50+	Lower Primary	Widowed	Peasant	No	0	1		1	28	5	retained	No LTFU	2	2213
Mbale	Female	<15	None	Minor	None	No	0	0	0	1	0	6	Not retained	LTFU	2	0
Entebbe	Male	18-24	Higher Institution	Never Married	Other	No	0	1		1	14	5.5	retained	No LTFU	2	2330
Mulago	Male	25-49	Senior 1-4	Married Poly	Casual laborer	No	0	0	1	1	26	5.1	retained	No LTFU	2	1369
Mbarara	Male	18-24	Senior 1-4	Never Married	Peasant		0	0	1	0			Not retained	LTFU	2	74
Mulago	Female	18-24	Upper Primary	Never Married	Vendor/business person	No	0	0	1	0			retained	No LTFU	2	1069
Mulago	Male	25-49	Senior 5-6	Married Mono	Vendor/business person	No	0	0	0	0			Not retained	LTFU	2	103
Entebbe	Female	25-49	Upper Primary	Widowed	Casual laborer	No	0	1		1	70	3.6	retained	No LTFU	2	700
Mulago	Male	25-49	Higher Institution	Married Mono	Paid employee	No	0	0	1	1	0	6	retained	No LTFU	2	837
Mbale	Female	<15	Lower Primary	Never Married	None	No	0	0	0	1	0	6	Not retained	LTFU	2	0
Entebbe	Female	25-49	Lower Primary	Separated	None	No	0	0	1	1	14	5.5	Not retained	LTFU	2	116
Entebbe	Male	<15	Pre-primary	Minor	None	No	0	0	0	1	0	6	retained	No LTFU	2	2246
Entebbe	Female	18-24	Senior 1-4	Cohabiting	Casual laborer	Yes	0	0	0	1	0	6	Not retained	LTFU	2	0
Entebbe	Female	25-49	Senior 1-4	Separated	Casual laborer	No	0	1		1	14	5.5	retained	No LTFU	2	2205
Mulago	Female	25-49	Upper Primary	Separated	None	No	0	1		0			Not retained	LTFU	2	0
Mulago	Female	25-49	Upper Primary	Cohabiting	Vendor/business person	No	0	1		1	0	6	retained	No LTFU	2	733
Entebbe	Female	18-24	Senior 1-4	Married Poly	Casual laborer	No	0	1		1	0	6	retained	No LTFU	2	448
Entebbe	Female	18-24	Upper Primary	Separated	Casual laborer	No	0	1		1	14	5.5	retained	No LTFU	2	685
Soroti	Female	25-49	Senior 1-4	Separated	Paid employee	No	0	1		0			retained	No LTFU	2	2223
Mulago	Female	18-24	Upper Primary	Never Married	Housewife	No	0	0	1	1	-174	11.7	retained	No LTFU	2	1594
Mbale	Male	25-49	Senior 1-4	Married Mono	Peasant	No	0	1		0			Not retained	LTFU	2	91
Mbale	Female	25-49	Lower Primary	Married Mono	Peasant	No	0	1		1	28	5	retained	No LTFU	2	2330
Jinja	Male	50+	Senior 1-4	Widowed	Peasant	No	0	1		1	0	6	retained	No LTFU	2	1392
Tororo	Male	<15	Lower Primary	Minor	None		1	0	0	1	0	6	retained	No LTFU	2	669
Tororo	Female	25-49	Senior 1-4	Divorced	Other	No	0	0	1	1	0	6	retained	No LTFU	2	495
Jinja	Female	18-24	Senior 5-6	Never Married	Other	No	0	1		1	112	2.3	retained	No LTFU	2	1655
Jinja	Female	25-49	Lower Primary	Widowed	Peasant	No	0	0	1	1	31	4.9	retained	No LTFU	2	1355
Masindi	Male	50+	Higher Institution	Married Mono	Other		0	0	1	1	0	6	retained	No LTFU	2	1840
Masaka	Male	50+	Senior 1-4	Married Mono	Vendor/business person	No	0	1		1	90	3	retained	No LTFU	2	992
Masindi	Female	25-49	Senior 1-4	Married Mono	Vendor/business person	No	0	1		1	-576	25.1	retained	No LTFU	2	551
Gulu	Female	25-49	Senior 1-4	Married Mono	Paid employee	Yes	0	0	0	1	0	6	retained	No LTFU	2	1371
Tororo	Male	25-49	Upper Primary	Married Mono	Vendor/business person	No	0	0	1	1	18	5.4	retained	No LTFU	2	1803
Masindi	Female	25-49	Senior 1-4	Separated	Paid employee	No	1	1		1	14	5.5	Not retained	No LTFU	2	162
Masindi	Female	25-49	Higher Institution	Never Married	Paid employee	No	1	1		0			retained	No LTFU	2	237
Gulu	Male	25-49	Senior 5-6	Married Mono	Vendor/business person	No	0	1		1	89	3	retained	No LTFU	2	2302
Gulu	Female	25-49	None	Married Mono	None	No	0	1		1	19	5.3	retained	No LTFU	2	2230
Tororo	Male	<15	None	Minor	None	No	0	0	0	1	0	6	Not retained	LTFU	2	87
Tororo	Female	18-24	Upper Primary	Married Mono	Housewife	No	0	1		1	0	6	Not retained	LTFU	2	47
Gulu	Male	25-49	Senior 1-4	Married Mono	Casual laborer	No	0	1		1	19	5.3	retained	No LTFU	2	2324
Tororo	Male	25-49	Senior 1-4	Married Mono	Casual laborer	No	0	0	0	1	151	1	Not retained	LTFU	2	168
Masaka	Female	<15	None	Other	None	No	0	0	0	1	61	3.9	retained	No LTFU	2	2201
Tororo	Female	<15	None	Minor	Student	No	0	0	0	1	-8	6.2	retained	No LTFU	2	1791
Masaka	Female	15-17	Lower Primary	Married Mono	Peasant	No	0	1		1	61	3.9	retained	No LTFU	2	2201
Gulu	Male	25-49	Higher Institution	Married Mono	Paid employee	No	0	1		1	14	5.5	retained	No LTFU	2	292
Tororo	Male	<15	Pre-primary	Minor	None	No	0	0	0	1	0	6	retained	No LTFU	2	1811
Masindi	Female	25-49	Lower Primary	Separated	Casual laborer	No	0	1		0			retained	No LTFU	2	388
Gulu	Male	<15	Lower Primary	Married Mono	None		0	0	0	1	0	6	retained	No LTFU	2	223
Masindi	Female	25-49	Upper Primary	Married Mono	Housewife	No	0	1		1	14	5.5	retained	No LTFU	2	1782
Tororo	Male	18-24	Upper Primary	Never Married	Vendor/business person	No	0	1		0			retained	No LTFU	2	1833
Masindi	Male	<15	None	Minor	None		0	0	0	1	1	5.9	retained	No LTFU	2	1451
Rukungiri	Male	25-49	Lower Primary	Widowed	Casual laborer	No	0	1		0			retained	No LTFU	2	592
Mbarara	Female	25-49	Upper Primary	Married Mono	Housewife	No	0	1		1	14	5.5	retained	No LTFU	2	2312
Masindi	Male	25-49	Upper Primary	Married Mono	Casual laborer		0	1		1	29	5	retained	No LTFU	2	449
Masindi	Male	<15	None	Never Married	None		0	0	1	1	18	5.4	retained	No LTFU	2	1017
Entebbe	Female	25-49	Upper Primary	Separated	Casual laborer	No	0	1		0			retained	No LTFU	2	2291
Soroti	Male	50+	Senior 1-4	Married Poly	Other	No	0	1		1	17	5.4	Not retained	LTFU	2	60
Masaka	Female	25-49	Lower Primary	Married Mono	Other	No	0	1		1	50	4.3	retained	No LTFU	2	2163
Masaka	Female	25-49	Upper Primary	Separated	Peasant	No	0	1		1	87	3.1	retained	No LTFU	2	2172
Jinja	Female	25-49	Lower Primary	Separated	Vendor/business person	No	0	0	1	1	70	3.6	retained	No LTFU	2	1319
Rukungiri	Male	25-49	Senior 5-6	Married Mono	Other	No	0	1		1	0	6	retained	No LTFU	2	1792
Masindi	Female	25-49	Lower Primary	Separated	Casual laborer	No	0	1		0			Not retained	LTFU	2	105
Entebbe	Female	18-24	Upper Primary	Married Mono	Housewife	Yes	0	0	0	1	0	6	retained	No LTFU	2	425
Mbarara	Male	25-49	Upper Primary	Married Mono	Paid employee		0	0	1	1	28	5	Not retained	LTFU	2	135
Entebbe	Female	50+	Lower Primary	Separated	Peasant	No	0	1		0			retained	No LTFU	2	653
Masindi	Male	25-49	Senior 1-4	Never Married	Paid employee		0	1		0			Not retained	LTFU	2	126
Rukungiri	Female	25-49	Senior 1-4	Widowed	Vendor/business person	No	0	0	0	0			Not retained	LTFU	2	112
Mbarara	Male	25-49	Upper Primary	Married Mono	Peasant		0	1		1	14	5.5	retained	No LTFU	2	2261
Jinja	Female	50+	Upper Primary	Separated	Peasant	No	1	1		0			retained	No LTFU	2	851
Rukungiri	Female	18-24	Upper Primary	Separated	Peasant	No	0	1		0			retained	No LTFU	2	877
Entebbe	Female	25-49	Senior 1-4	Married Mono	Vendor/business person	No	0	1		1	28	5	retained	No LTFU	2	241
Rukungiri	Female	25-49	Senior 1-4	Married Mono	None	No	0	1		0			retained	No LTFU	2	1843
Masindi	Female	25-49	Lower Primary	Married Mono	Casual laborer	No	0	1		1	14	5.5	retained	No LTFU	2	1478
Soroti	Male	25-49	Senior 1-4	Married Mono	Vendor/business person	No	0	0	0	1	15	5.5	Not retained	LTFU	2	122
Mbarara	Male	18-24	Upper Primary	Married Mono	Other		0	0	1	1	56	4.1	Not retained	LTFU	2	140
Entebbe	Female	25-49	None	Divorced	Vendor/business person	No	0	1		1	14	5.5	retained	No LTFU	2	1085
Masaka	Male	25-49	Senior 5-6	Married Mono	Vendor/business person	No	0	1		0			retained	No LTFU	2	485
Entebbe	Male	25-49	Upper Primary	Separated	Casual laborer	No	0	1		0			retained	No LTFU	2	1106
Rukungiri	Male	18-24	Senior 5-6	Never Married	None	No	0	1		0			retained	No LTFU	2	1148
Entebbe	Male	25-49	Upper Primary	Married Mono	Vendor/business person	No	0	0	1	0			Not retained	LTFU	2	28
Entebbe	Male	25-49	Senior 1-4	Married Mono	Paid employee	No	1	0	0	1	14	5.5	Not retained	No LTFU	2	20
Mbale	Male	25-49	Senior 1-4	Separated	Vendor/business person	No	0	1		1	28	5	retained	No LTFU	2	2271
Masaka	Female	25-49	Lower Primary	Married Mono	Peasant	No	0	1		1	51	4.3	retained	No LTFU	2	2165
Mbale	Female	50+	None	Widowed	Peasant	No	0	1		1	28	5	retained	No LTFU	2	1931
Masaka	Female	25-49	Lower Primary	Married Mono	Peasant	No	0	1		1	28	5	retained	No LTFU	2	2177
Mulago	Male	25-49	Senior 5-6	Married Mono	Paid employee	No	0	1		1	-173	11.7	retained	No LTFU	2	1983
Mbale	Female	25-49	Upper Primary	Separated	Casual laborer	No	0	1		1	0	6	retained	No LTFU	2	2256
Mulago	Female	25-49	Senior 1-4	Married Mono	Housewife	No	0	1		1	0	6	retained	No LTFU	2	1590
Soroti	Female	25-49	Senior 1-4	Married Mono	Housewife	No	1	1		1	14	5.5	Not retained	No LTFU	2	36
Mulago	Female	18-24	Senior 5-6	Married Mono	Vendor/business person	No	0	1		1	0	6	retained	No LTFU	2	1017
Entebbe	Male	18-24	Senior 1-4	Never Married	Student	No	0	1		0			Not retained	LTFU	2	0
Rukungiri	Male	50+	None	Married Mono	Peasant	No	0	1		0			retained	No LTFU	2	1814
Mulago	Male	25-49	Lower Primary	Married Mono	Casual laborer	No	0	0	1	0			retained	No LTFU	2	905
Mulago	Female	18-24	Upper Primary	Never Married	Casual laborer	No	0	1		0			Not retained	LTFU	2	126
Mulago	Female	25-49	Senior 5-6	Widowed	Casual laborer	No	0	0	1	1	14	5.5	retained	No LTFU	2	2187
Mulago	Female	25-49	Lower Primary	Married Mono	Housewife	No	0	0	1	1	0	6	retained	No LTFU	2	1694
Mulago	Male	18-24	Upper Primary	Never Married	None	No	0	0	0	1	7	5.7	Not retained	LTFU	2	175
Mulago	Male	<15	None	Other	None	No	0	0	0	1	0	6	retained	No LTFU	2	1085
Rukungiri	Female	25-49	Upper Primary	Married Mono	Peasant	No	0	1		1	112	2.3	retained	No LTFU	2	1837
Mbale	Female	25-49	Upper Primary	Separated	Vendor/business person	No	0	1		1	28	5	retained	No LTFU	2	2323
Rukungiri	Female	25-49	Senior 1-4	Widowed	Peasant	No	0	1		1	111	2.3	retained	No LTFU	2	1823
Mulago	Female	18-24	Senior 1-4	Married Mono	Vendor/business person	No	1	1		1	55	4.1	retained	No LTFU	2	487
Entebbe	Male	25-49	Lower Primary	Married Mono	Peasant	No	0	1		1	28	5	retained	No LTFU	2	629
Mulago	Male	50+	Higher Institution	Married Mono	Paid employee	No	0	0	1	1	-29	6.9	retained	No LTFU	2	1315
Mbale	Female	25-49	Pre-primary	Separated	Paid employee	No	0	1		1	30	5	retained	No LTFU	2	2208
Mulago	Male	25-49	Pre-primary	Married Mono	Vendor/business person	No	0	1		1	42	4.6	retained	No LTFU	2	2334
Mulago	Male	25-49	Senior 5-6	Never Married	Paid employee	No	0	0	1	0			retained	No LTFU	2	2284
Mulago	Male	25-49	Higher Institution	Married Mono	Vendor/business person	No	0	1		1	28	5	retained	No LTFU	2	1393
Tororo	Male	50+	Senior 1-4	Married Mono	Peasant	No	0	0	1	0			retained	No LTFU	2	1848
Entebbe	Female	25-49	Upper Primary	Married Mono	Housewife	No	0	0	1	1	0	6	retained	No LTFU	2	296
Entebbe	Female	25-49	Senior 1-4	Separated	Vendor/business person	No	0	1		1	72	3.6	retained	No LTFU	2	2331
Mulago	Male	25-49	Senior 5-6	Separated	Vendor/business person	No	0	1		1	-1103	42.6	retained	No LTFU	2	1463
Mulago	Female	25-49	Upper Primary	Separated	Casual laborer	No	0	0	1	1	149	1	retained	No LTFU	2	2177
Entebbe	Female	18-24	Lower Primary	Never Married	Student	No	0	1		1	77	3.4	retained	No LTFU	2	219
Mulago	Female	<15	Upper Primary		None	No	0	0	0	1	0	6	retained	No LTFU	2	1541
Mulago	Male	25-49	Senior 1-4	Cohabiting	Casual laborer	No	0	1		0			Not retained	LTFU	2	63
Mbale	Male	25-49	Upper Primary	Married Mono	Casual laborer	No	0	1		1	0	6	retained	No LTFU	2	2185
Mulago	Male	18-24	Senior 1-4	Separated	Casual laborer	No	0	1		0			Not retained	LTFU	2	0
Mbarara	Female	50+	Senior 1-4	Widowed	Peasant	No	0	1		1	14	5.5	retained	No LTFU	2	2266
Rukungiri	Female	25-49	Lower Primary	Married Mono	Peasant	No	0	1		1	0	6	retained	No LTFU	2	1785
Masaka	Female	25-49	Lower Primary	Married Mono	Peasant	No	0	1		1	124	1.9	retained	No LTFU	2	2185
Gulu	Female	<15	None	Other	None	No	0	0	0	1	0	6	retained	No LTFU	2	630
Gulu	Female	25-49	Lower Primary	Cohabiting	Vendor/business person	No	0	1		1	35	4.8	retained	No LTFU	2	583
Gulu	Female	25-49	Upper Primary	Married Mono	None	No	0	1		1	0	6	Not retained	LTFU	2	0
Mbarara	Female	18-24	Lower Primary	Separated	Casual laborer	No	0	1		0			retained	No LTFU	2	288
Mbarara	Female	25-49	Senior 1-4	Separated	Peasant		1	1		0			retained	No LTFU	2	873
Mbarara	Male	25-49	Lower Primary	Separated	Casual laborer		0	0	1	1	14	5.5	retained	No LTFU	2	2268
Mbarara	Female	25-49	Upper Primary	Married Mono	Housewife	No	0	1		1	0	6	retained	No LTFU	2	2113
Mulago	Male	25-49	Senior 1-4	Married Mono	Other	No	0	1		1	0	6	retained	No LTFU	2	2253
Gulu	Female	25-49	Lower Primary	Married Mono	Paid employee	No	0	1		0			retained	No LTFU	2	2154
Masindi	Female	25-49	Upper Primary	Separated	Casual laborer	No	0	0	1	1	15	5.5	Not retained	LTFU	2	124
Mbarara	Male	25-49	Senior 1-4	Married Mono	Casual laborer		0	1		1	21	5.3	retained	No LTFU	2	2252
Gulu	Male	25-49	Higher Institution	Minor	Vendor/business person		0	1		1	14	5.5	retained	No LTFU	2	590
Gulu	Male	25-49	Lower Primary	Married Poly	Peasant		0	1		1	14	5.5	retained	No LTFU	2	224
Mbarara	Female	25-49	Upper Primary	Married Mono	Peasant	No	0	1		0			retained	No LTFU	2	2261
Rukungiri	Male	50+	Upper Primary	Widowed	Peasant	No	0	1		0			retained	No LTFU	2	1813
Masaka	Female	15-17	Upper Primary	Married Mono	Vendor/business person	No	0	1		0			retained	No LTFU	2	2190
Mbarara	Male	25-49	Upper Primary	Married Mono	Vendor/business person		0	1		1	82	3.3	retained	No LTFU	2	2245
Masindi	Female	25-49	Lower Primary	Separated	Casual laborer	No	0	0	1	1	0	6	retained	No LTFU	2	780
Mbarara	Male	18-24	Higher Institution	Never Married	Casual laborer		0	1		0			Not retained	LTFU	2	0
Entebbe	Female	25-49	Upper Primary	Separated	None	No	0	1		1	63	3.9	retained	No LTFU	2	2307
Masaka	Female	18-24	Upper Primary	Never Married	None	No	0	1		1	0	6	retained	No LTFU	2	2231
Soroti	Female	<15	Lower Primary	Minor	None	No	0	0	0	1	0	6	retained	No LTFU	2	2259
Mulago	Female	25-49	Upper Primary	Never Married	Vendor/business person	No	0	1		1	56	4.1	retained	No LTFU	2	2309
Mbale	Female	25-49	None	Separated	Peasant	No	0	1		1	0	6	retained	No LTFU	2	2287
Entebbe	Female	25-49	Lower Primary	Cohabiting	Peasant	No	0	0	1	0			Not retained	LTFU	2	119
Entebbe	Female	25-49	Lower Primary	Separated	Peasant	No	0	1		1	25	5.1	retained	No LTFU	2	2224
Masaka	Male	25-49	Lower Primary	Separated	Vendor/business person	No	0	0	1	1	47	4.4	retained	No LTFU	2	2147
Mulago	Male	50+	Senior 1-4	Widowed	Paid employee	No	0	1		0			retained	No LTFU	2	1019
Entebbe	Female	25-49	Lower Primary	Married Mono	Peasant	No	0	0	1	1	63	3.9	retained	No LTFU	2	656
Mulago	Female	25-49	Lower Primary	Never Married	None	No	1	1		1	28	5	Not retained	No LTFU	2	96
Mulago	Female	18-24	Senior 1-4	Married Mono	Vendor/business person	No	0	1		1	14	5.5	retained	No LTFU	2	903
Rukungiri	Female	18-24	Upper Primary	Never Married	Casual laborer	No	0	1		0			retained	No LTFU	2	1834
Rukungiri	Male	18-24	Upper Primary	Married Mono	Peasant	No	0	1		1	0	6	retained	No LTFU	2	1267
Entebbe	Male	25-49	Higher Institution	Married Mono	Paid employee	No	0	1		1	49	4.3	retained	No LTFU	2	2205
Mulago	Female	50+	Upper Primary	Widowed	None	No	0	1		0			retained	No LTFU	2	385
Mbale	Female	25-49	Upper Primary	Married Mono	Peasant	No	0	1		0			retained	No LTFU	2	2218
Gulu	Female	25-49	Upper Primary	Married Mono	Vendor/business person	No	0	1		0			retained	No LTFU	2	2216
Jinja	Female	25-49	Lower Primary	Married Mono	Vendor/business person	No	0	0	1	1	0	6	retained	No LTFU	2	1351
Gulu	Female	18-24	Higher Institution	Never Married	None	No	0	1		0			retained	No LTFU	2	318
Masindi	Male	25-49	None	Separated	Peasant		1	1		0			Not retained	No LTFU	2	56
Jinja	Female	25-49	Upper Primary	Married Mono	Vendor/business person	No	0	0	1	0			retained	No LTFU	2	775
Tororo	Female	25-49	Higher Institution	Married Mono	Vendor/business person	No	0	1		1	0	6	retained	No LTFU	2	1811
Masindi	Female	25-49	Senior 1-4	Married Mono	Housewife	No	0	1		0			retained	No LTFU	2	1816
Gulu	Male	25-49	Upper Primary	Married Poly	Casual laborer	No	0	1		1	68	3.7	retained	No LTFU	2	1845
Tororo	Male	25-49	Upper Primary	Separated	Peasant	No	0	0	1	1	28	5	retained	No LTFU	2	1722
Gulu	Male	25-49	Senior 5-6	Separated	Paid employee	No	1	1		0			Not retained	No LTFU	2	27
Gulu	Female	25-49	None	Separated	Casual laborer	No	0	1		0			retained	No LTFU	2	2212
Gulu	Female	25-49	Senior 1-4	Separated	Vendor/business person		0	1		1	42	4.6	retained	No LTFU	2	2322
Masindi	Male	25-49	Lower Primary	Married Mono	Peasant		0	1		0			retained	No LTFU	2	1845
Masindi	Female	25-49	Senior 1-4	Married Mono	Peasant	No	0	0	0	0			Not retained	LTFU	2	185
Masindi	Female	18-24	Senior 1-4	Married Mono	Housewife	No	0	1		0			retained	No LTFU	2	374
Mbarara	Male	50+	Lower Primary	Widowed	Peasant		0	1		0			retained	No LTFU	2	2188
Gulu	Female	<15	None	Minor	None		0	0	0	1	0	6	retained	No LTFU	2	1377
Jinja	Male	25-49	Senior 1-4	Married Mono	Vendor/business person		0	0	1	1	0	6	retained	No LTFU	2	1334
Tororo	Male	25-49	Upper Primary	Married Mono	Peasant	No	0	1		1	28	5	retained	No LTFU	2	1775
Gulu	Female	18-24	Upper Primary	Married Mono	Housewife	No	0	1		0			retained	No LTFU	2	445
Jinja	Male	25-49	Senior 1-4	Married Poly	Peasant		0	0	1	1	66	3.8	retained	No LTFU	2	336
Gulu	Male	25-49	Upper Primary	Never Married	Casual laborer	No	0	1		1	14	5.5	retained	No LTFU	2	901
Mulago	Male	25-49	Senior 5-6	Married Mono	Paid employee	No	0	1		1	-8	6.2	retained	No LTFU	2	461
Rukungiri	Male	25-49	None	Married Mono	Peasant	No	0	0	1	1	49	4.3	retained	No LTFU	3	1834
Masaka	Female	<15	Upper Primary	Other	Other	No	0	0	0	1	0	6	retained	No LTFU	3	1081
Mbarara	Male	25-49	Upper Primary	Married Mono	Casual laborer		0	0	0	0			Not retained	LTFU	3	0
Jinja	Male	50+	Senior 1-4	Married Mono	Vendor/business person		0	0	1	1	91	3	retained	No LTFU	3	1057
Masaka	Female	18-24	Senior 1-4	Never Married	Other	No	0	1		1	84	3.2	retained	No LTFU	3	2179
Entebbe	Male	25-49	Upper Primary	Married Mono	Peasant		0	1		0			retained	No LTFU	3	2268
Entebbe	Male	25-49	Senior 1-4	Married Mono	Casual laborer	No	0	1		1	31	4.9	retained	No LTFU	3	2290
Masaka	Female	25-49	Higher Institution	Separated	Vendor/business person	No	0	1		1	0	6	retained	No LTFU	3	1046
Entebbe	Female	18-24	Senior 1-4	Married Mono	Vendor/business person	No	0	1		0			Not retained	LTFU	3	0
Jinja	Female	50+	Senior 1-4	Separated	None	No	0	0	1	1	0	6	retained	No LTFU	3	1746
Rukungiri	Male	25-49	Lower Primary	Separated	Peasant	No	0	1		1	21	5.3	retained	No LTFU	3	511
Mulago	Female	25-49	None	Separated	Vendor/business person	No	0	1		1	0	6	Not retained	LTFU	3	0
Mbarara	Male	25-49	Upper Primary	Married Mono	Peasant		0	0	0	1	14	5.5	Not retained	LTFU	3	133
Rukungiri	Male	18-24	Senior 1-4	Separated	Peasant	No	1	0	0	1	0	6	Not retained	No LTFU	3	13
Masaka	Male	25-49	Higher Institution	Never Married	Paid employee	No	0	1		1	0	6	retained	No LTFU	3	2185
Rukungiri	Female	50+	Upper Primary	Widowed	Peasant	No	0	1		1	22	5.2	retained	No LTFU	3	1719
Masaka	Female	18-24	Senior 1-4	Never Married	None	No	1	0	1	0			Not retained	No LTFU	3	200
Entebbe	Male	25-49	Upper Primary	Widowed	Other	No	0	0	1	1	22	5.2	Not retained	LTFU	3	87
Rukungiri	Male	25-49	Senior 1-4	Never Married	None	No	0	1		0			retained	No LTFU	3	1815
Mbarara	Male	18-24	Senior 1-4	Married Mono	Vendor/business person		0	1		0			Not retained	LTFU	3	0
Rukungiri	Female	25-49	Upper Primary	Separated	Other	No	0	1		0			retained	No LTFU	3	240
Mbarara	Female	25-49	Upper Primary	Married Mono	Vendor/business person	No	0	1		0			Not retained	LTFU	3	16
Masindi	Female	<15	Pre-primary	Minor	Other	No	0	0	0	1	0	6	retained	No LTFU	3	1838
Masaka	Female	25-49	Lower Primary	Cohabiting	Casual laborer	No	0	1		1	7	5.7	retained	No LTFU	3	2199
Masaka	Male	18-24	Lower Primary	Married Mono	Casual laborer	No	0	1		0			retained	No LTFU	3	466
Jinja	Male	25-49	Upper Primary	Married Mono	Peasant		0	0	1	1	133	1.6	retained	No LTFU	3	1411
Entebbe	Female	18-24	Higher Institution	Married Mono	Student		0	1		1	0	6	Not retained	LTFU	3	31
Mbarara	Male	18-24	Lower Primary	Married Mono	Casual laborer		0	1		0			retained	No LTFU	3	808
Mbarara	Male	25-49	Upper Primary	Married Mono	Casual laborer		0	1		1	98	2.7	retained	No LTFU	3	462
Mbarara	Male	18-24	Upper Primary	Never Married	Vendor/business person		0	1		0			retained	No LTFU	3	2240
Mbarara	Male	15-17	Senior 1-4	Never Married	Vendor/business person		0	1		0			retained	No LTFU	3	1662
Jinja	Female	25-49	None	Married Mono	Peasant	No	0	0	1	0			retained	No LTFU	3	1057
Mbarara	Male	25-49	Senior 1-4	Married Mono	Vendor/business person		0	1		0			retained	No LTFU	3	2081
Jinja	Male	25-49	None	Never Married	None		0	0	1	0			Not retained	LTFU	3	0
Jinja	Female	25-49	None	Separated	Peasant	No	0	0	1	0			Not retained	LTFU	3	205
Masaka	Male	25-49	Upper Primary	Separated	Paid employee	No	1	1		1	14	5.5	retained	No LTFU	3	999
Rukungiri	Female	25-49	Upper Primary	Married Mono	Peasant	Yes	0	0	0	1	0	6	retained	No LTFU	3	1781
Mulago	Female	25-49	Senior 5-6	Cohabiting	Student	No	0	1		0			retained	No LTFU	3	1358
Mbale	Female	<15	Lower Primary	Minor	None	No	0	0	0	1	0	6	retained	No LTFU	3	1962
Rukungiri	Male	18-24	Higher Institution	Never Married	Vendor/business person	No	0	1		1	20	5.3	retained	No LTFU	3	1830
Entebbe	Female	25-49	Higher Institution	Married Mono	Paid employee		1	1		1	0	6	retained	No LTFU	3	231
Entebbe	Female	25-49	Senior 1-4	Separated	Casual laborer	No	0	1		1	13	5.5	Not retained	LTFU	3	27
Rukungiri	Male	25-49	Senior 1-4	Married Mono	Peasant	No	0	1		0			retained	No LTFU	3	1779
Rukungiri	Female	18-24	Upper Primary	Separated	Peasant	No	0	1		1	0	6	retained	No LTFU	3	1808
Mulago	Female	25-49	Upper Primary	Separated	Other	No	0	1		1	0	6	retained	No LTFU	3	2219
Mulago	Female	25-49	Upper Primary	Married Mono	Casual laborer	No	0	0	1	1	14	5.5	retained	No LTFU	3	2298
Mbale	Female	25-49	Upper Primary	Separated	None	No	0	1		1	0	6	Not retained	LTFU	3	2
Mbale	Female	<15	None	Other	None	No	0	0	0	1	0	6	retained	No LTFU	3	862
Masaka	Female	15-17	Upper Primary	Never Married	None	No	1	1		1	0	6	Not retained	No LTFU	3	-16
Mulago	Female	25-49	Upper Primary	Separated	Vendor/business person	No	0	1		0			retained	No LTFU	3	904
Mulago	Male	25-49	Higher Institution	Separated	None		0	1		0			retained	No LTFU	3	415
Masaka	Female	<15	Lower Primary	Other	Other	No	0	0	0	1	0	6	retained	No LTFU	3	2136
Entebbe	Male	25-49	Upper Primary	Married Mono	Vendor/business person		0	1		0			Not retained	LTFU	3	65
Mulago	Female	25-49	Senior 5-6	Separated	Vendor/business person	No	0	1		1	0	6	retained	No LTFU	3	2225
Entebbe	Female	25-49	None	Married Mono	Vendor/business person	No	0	1		1	0	6	Not retained	LTFU	3	167
Masaka	Female	18-24	Upper Primary	Separated	Peasant	No	1	1		0			Not retained	No LTFU	3	6
Tororo	Male	50+	Upper Primary	Separated	Casual laborer	No	0	1		1	45	4.5	retained	No LTFU	3	476
Mulago	Male	25-49	Higher Institution	Married Mono	Paid employee	No	0	0	1	1	14	5.5	retained	No LTFU	3	2319
Mulago	Female	25-49	Senior 5-6	Married Mono	Paid employee	No	0	1		0			retained	No LTFU	3	2075
Mbale	Female	18-24	Senior 1-4	Married Mono	Vendor/business person		0	0	1	1	0	6	retained	No LTFU	3	2086
Mbarara	Male	25-49	Upper Primary	Married Mono	Peasant		0	1		1	0	6	retained	No LTFU	3	2232
Masaka	Female	50+	Senior 1-4	Married Mono	Peasant	No	0	1		0			retained	No LTFU	3	2141
Masaka	Male	25-49	Upper Primary	Married Mono	Vendor/business person	No	0	0	1	1	0	6	retained	No LTFU	3	1953
Mbarara	Male	18-24	Upper Primary	Never Married	Casual laborer		0	1		0			retained	No LTFU	3	1055
Mbarara	Male	25-49	Lower Primary	Married Poly	Casual laborer		0	1		1	14	5.5	retained	No LTFU	3	2141
Mbarara	Male	50+	Senior 1-4	Married Mono	Vendor/business person		0	1		1	7	5.7	retained	No LTFU	3	2063
Gulu	Male	25-49	Senior 1-4	Married Mono	Vendor/business person	No	0	1		1	0	6	retained	No LTFU	3	2161
Masaka	Male	25-49	Lower Primary	Married Mono	Vendor/business person	No	0	1		1	0	6	retained	No LTFU	3	1416
Masaka	Female	18-24	None	Separated	Vendor/business person	No	0	1		1	14	5.5	retained	No LTFU	3	2184
Masaka	Male	50+	Lower Primary	Married Mono	Peasant	No	0	1		1	28	5	retained	No LTFU	3	2183
Masaka	Male	25-49	Upper Primary	Separated	Peasant	No	1	1		1	12	5.6	Not retained	No LTFU	3	45
Rukungiri	Female	25-49	Senior 1-4	Never Married	Casual laborer	No	0	1		1	26	5.1	retained	No LTFU	3	1811
Gulu	Female	18-24	Upper Primary	Married Mono	Peasant	No	0	1		1	37	4.7	retained	No LTFU	3	2309
Mbarara	Female	25-49	Lower Primary	Cohabiting	Paid employee	No	0	1		0			retained	No LTFU	3	2261
Entebbe	Female	25-49	Lower Primary	Married Mono	Housewife	No	0	1		1	0	6	retained	No LTFU	3	1203
Entebbe	Male	50+	Higher Institution	Divorced	Vendor/business person	No	0	1		1	28	5	retained	No LTFU	3	2287
Gulu	Male	25-49	Senior 5-6	Separated	None	No	0	1		1	0	6	retained	No LTFU	3	2268
Mbarara	Male	25-49	Upper Primary	Married Mono	Vendor/business person		0	1		1	0	6	retained	No LTFU	3	2156
Gulu	Female	25-49	Senior 5-6	Married Mono	Paid employee	No	0	1		0			retained	No LTFU	3	2254
Masaka	Male	25-49	Upper Primary	Married Mono	Casual laborer	No	1	0	1	0			Not retained	No LTFU	3	43
Mbarara	Male	25-49	Upper Primary	Never Married	Vendor/business person		0	1		1	0	6	retained	No LTFU	3	2275
Mbale	Female	25-49	Lower Primary	Separated	Peasant	No	0	1		1	0	6	Not retained	LTFU	3	5
Entebbe	Female	50+	Senior 1-4	Separated	Peasant	No	0	1		1	4	5.8	Not retained	LTFU	3	13
Mulago	Female	25-49	Pre-primary	Widowed	Other	No	0	1		0			retained	No LTFU	3	855
Mbale	Female	18-24	Higher Institution	Married Mono	Paid employee	No	0	1		1	70	3.6	retained	No LTFU	3	575
Mulago	Female	18-24	None	Separated	Casual laborer		0	0	0	1	0	6	retained	No LTFU	3	238
Mulago	Male	25-49	Higher Institution	Married Mono	Paid employee	No	0	1		1	12	5.6	retained	No LTFU	3	1380
Entebbe	Female	25-49	Lower Primary	Never Married	Other	No	0	1		1	14	5.5	retained	No LTFU	3	452
Entebbe	Male	25-49	Upper Primary	Married Mono	Casual laborer	No	0	1		0			retained	No LTFU	3	2300
Soroti	Female	<15	Lower Primary	Minor	None	No	0	0	0	1	-28	6.9	retained	No LTFU	3	2162
Rukungiri	Female	<15	Lower Primary	Minor	Student	No	0	0	0	1	0	6	retained	No LTFU	3	1797
Entebbe	Female	25-49	Senior 1-4	Separated	None	No	0	0	1	1	165	0.5	retained	No LTFU	3	2146
Mulago	Female	25-49	Senior 1-4	Widowed	Vendor/business person	No	0	1		1	0	6	retained	No LTFU	3	2286
Mulago	Female	50+	Lower Primary	Separated	Vendor/business person	No	0	1		0			retained	No LTFU	3	1049
Mbale	Female	18-24	Upper Primary	Married Mono	Casual laborer	No	0	1		0			retained	No LTFU	3	222
Mbale	Male	50+	Higher Institution	Married Poly	Paid employee	No	0	0	0	0			Not retained	LTFU	3	82
Mulago	Male	25-49	Senior 1-4	Separated	Paid employee	No	0	1		0			retained	No LTFU	3	823
Entebbe	Female	25-49	Upper Primary	Separated	Vendor/business person	No	0	0	1	1	14	5.5	retained	No LTFU	3	2280
Soroti	Male	<15	Lower Primary	Minor	Student	No	0	0	0	1	-2	6	retained	No LTFU	3	2254
Masindi	Female	25-49	Lower Primary	Married Mono	Housewife	No	0	0	1	0			Not retained	LTFU	3	0
Tororo	Female	25-49	Upper Primary	Divorced	Peasant	No	0	1		1	33	4.9	retained	No LTFU	3	1687
Tororo	Male	25-49	Senior 1-4	Married Mono	Paid employee	No	0	0	1	1	21	5.3	retained	No LTFU	3	1725
Gulu	Female	15-17	Upper Primary	Never Married	Vendor/business person	No	0	1		0			retained	No LTFU	3	2321
Jinja	Female	25-49	Senior 5-6	Never Married	Vendor/business person	No	0	0	1	0			retained	No LTFU	3	640
Masindi	Female	50+	None	Widowed	Peasant	No	0	0	1	1	14	5.5	Not retained	LTFU	3	126
Tororo	Male	25-49	Upper Primary	Married Mono	Peasant	No	0	1		1	70	3.6	retained	No LTFU	3	1692
Gulu	Male	25-49	Upper Primary	Divorced	Peasant	No	0	1		0			retained	No LTFU	3	2238
Masindi	Male	25-49	Lower Primary	Separated	Peasant		0	0	1	0			retained	No LTFU	3	1854
Gulu	Female	25-49	Lower Primary	Separated	Peasant	No	0	1		0			retained	No LTFU	3	252
Masindi	Female	25-49	Senior 1-4	Separated	None	No	0	1		1	-1633	60.2	retained	No LTFU	3	1809
Masindi	Male	25-49	Upper Primary	Married Mono	Peasant		0	0	1	1	143	1.2	retained	No LTFU	3	1746
Tororo	Male	25-49	Upper Primary	Married Mono	Casual laborer	No	0	1		0			retained	No LTFU	3	1705
Tororo	Male	25-49	Senior 1-4	Married Mono	Casual laborer	No	1	1		0			Not retained	No LTFU	3	168
Jinja	Male	25-49	Upper Primary	Never Married	Other		1	0	1	1	35	4.8	retained	No LTFU	3	531
Tororo	Female	25-49	Higher Institution	Married Mono	Casual laborer	No	0	1		0			retained	No LTFU	3	333
Gulu	Female	25-49	Lower Primary	Married Mono	Peasant	No	0	1		0			retained	No LTFU	3	2250
Jinja	Male	25-49	Senior 1-4	Separated	Vendor/business person		0	0	1	0			retained	No LTFU	3	249
Jinja	Female	25-49	Lower Primary	Widowed	Vendor/business person	No	0	0	1	1	0	6	Not retained	LTFU	3	84
Masindi	Female	25-49	Upper Primary	Separated	Peasant	No	0	0	1	0			retained	No LTFU	3	1742
Tororo	Male	<15	Lower Primary	Minor	None	No	0	0	0	1	0	6	retained	No LTFU	3	1833
Gulu	Female	25-49	Lower Primary	Widowed	Peasant	No	0	1		0			retained	No LTFU	3	2189
Masindi	Female	25-49	Upper Primary	Married Mono	Housewife	No	0	0	1	1	35	4.8	retained	No LTFU	3	1776
Jinja	Male	25-49	Higher Institution	Separated	Paid employee	No	0	1		1	70	3.6	retained	No LTFU	3	425
Masindi	Male	25-49	Senior 1-4	Married Mono	Paid employee		0	0	1	1	14	5.5	retained	No LTFU	3	1830
Masindi	Male	25-49	Lower Primary	Married Mono	Paid employee		0	1		1	-30	7	retained	No LTFU	3	1096
Tororo	Male	25-49	Lower Primary	Married Mono	Casual laborer	No	0	1		1	21	5.3	retained	No LTFU	3	1708
Gulu	Female	25-49	None	Widowed	Peasant	No	0	1		0			Not retained	LTFU	3	77
Entebbe	Male	25-49	Senior 1-4	Married Mono	Casual laborer	No	0	1		1	72	3.6	retained	No LTFU	3	2319
Mbarara	Male	18-24	Upper Primary	Married Mono	None		0	1		0			Not retained	LTFU	3	57
Mbarara	Male	18-24	Lower Primary	Married Mono	None		0	1		0			Not retained	LTFU	3	31
Mbarara	Male	25-49	Lower Primary	Divorced	Vendor/business person		0	1		0			retained	No LTFU	3	722
Mbarara	Female	18-24	Senior 1-4	Married Mono	Vendor/business person	No	0	1		1	43	4.5	retained	No LTFU	3	689
Rukungiri	Male	25-49	Upper Primary	Married Mono	Peasant	No	0	1		0			retained	No LTFU	3	1816
Masaka	Female	18-24	Senior 1-4	Separated	Student	No	0	0	0	0			retained	No LTFU	3	368
Jinja	Female	25-49	Upper Primary	Separated	None	No	0	0	1	1	32	4.9	retained	No LTFU	3	1731
Rukungiri	Female	25-49	Upper Primary	Separated	Paid employee	No	0	1		1	0	6	retained	No LTFU	3	1810
Mbarara	Female	18-24	Upper Primary	Married Mono	Vendor/business person	No	0	0	1	1	14	5.5	Not retained	LTFU	3	14
Jinja	Male	50+	Senior 1-4	Separated	Peasant		0	0	1	1	0	6	Not retained	LTFU	3	112
Masindi	Male	50+	None	Married Mono	Peasant		0	1		0			Not retained	LTFU	3	14
Mbarara	Male	25-49	Pre-primary	Separated	Other		0	0	0	0			Not retained	LTFU	3	49
Entebbe	Female	25-49	Lower Primary	Separated	Vendor/business person	No	0	1		0			Not retained	LTFU	3	0
Entebbe	Female	25-49	Higher Institution	Married Mono	Paid employee	Yes	0	0	0	1	0	6	retained	No LTFU	3	2233
Rukungiri	Female	25-49	None	Married Mono	Vendor/business person	No	0	1		1	0	6	retained	No LTFU	3	1810
Mbarara	Male	15-17	Upper Primary	Minor	None		0	1		1	0	6	retained	No LTFU	3	2201
Masaka	Male	25-49	Higher Institution	Married Mono	Paid employee	No	0	0	0	1	42	4.6	retained	No LTFU	3	460
Masaka	Female	15-17	Senior 1-4	Separated	Vendor/business person	No	0	1		1	14	5.5	retained	No LTFU	3	2131
Masaka	Male	18-24	None	Separated	Vendor/business person	No	0	1		1	32	4.9	retained	No LTFU	3	343
Entebbe	Male	25-49	Higher Institution	Married Mono	Paid employee	No	0	1		0			retained	No LTFU	3	903
Rukungiri	Male	25-49	Upper Primary	Married Mono	Peasant	No	0	0	1	0			retained	No LTFU	3	1271
Mbarara	Female	25-49	Senior 1-4	Married Mono	Peasant	No	0	1		1	0	6	retained	No LTFU	3	2292
Entebbe	Male	50+	Upper Primary	Married Mono	Casual laborer	No	0	1		0			retained	No LTFU	3	2276
Mbarara	Male	25-49	Higher Institution	Married Mono	Vendor/business person		0	1		1	42	4.6	retained	No LTFU	3	2158
Masindi	Female	18-24	None	Married Mono	None	No	0	1		0			retained	No LTFU	3	1767
Jinja	Female	25-49	None	Minor	Other	No	0	1		0			Not retained	LTFU	3	0
Rukungiri	Female	25-49	Upper Primary	Married Mono	Peasant	No	0	1		1	14	5.5	retained	No LTFU	3	1827
Entebbe	Female	25-49	Senior 1-4	Separated	Vendor/business person	No	0	1		1	49	4.3	retained	No LTFU	3	924
Rukungiri	Male	50+	Upper Primary	Married Mono	Peasant	No	1	1		1	36	4.8	retained	No LTFU	3	282
Mbarara	Male	25-49	Senior 1-4	Married Mono	Peasant		0	1		1	0	6	retained	No LTFU	3	2137
Mbarara	Female	25-49	Upper Primary	Separated	Peasant	Yes	0	0	0	0			Not retained	LTFU	3	38
Entebbe	Female	25-49	Upper Primary	Separated	Casual laborer	Yes	0	0	1	1	0	6	Not retained	LTFU	3	105
Mbarara	Female	25-49	None	Married Mono	Peasant	No	0	1		1	14	5.5	retained	No LTFU	3	667
Jinja	Female	18-24	Senior 1-4	Separated	Vendor/business person	No	0	1		1	70	3.6	Not retained	LTFU	3	70
Mbarara	Female	25-49	Upper Primary	Separated	Vendor/business person	No	0	1		0			retained	No LTFU	3	1037
Mulago	Female	18-24	Upper Primary	Separated	Other	No	0	1		0			Not retained	LTFU	3	56
Mbale	Female	25-49	Upper Primary	Separated	Casual laborer	No	0	1		1	30	5	retained	No LTFU	3	784
Mbale	Female	25-49	Senior 1-4	Cohabiting	Casual laborer	No	0	0	1	1	14	5.5	retained	No LTFU	3	2254
Mulago	Female	25-49	Lower Primary	Married Mono	Housewife	No	0	0	0	1	44	4.5	retained	No LTFU	3	2166
Mbale	Female	25-49	Upper Primary	Married Mono	Other	No	0	1		0			Not retained	LTFU	3	70
Tororo	Male	<15	None	Minor	None	No	0	0	1	1	0	6	retained	No LTFU	3	1827
Mulago	Female	15-17	Upper Primary	Married Poly	None	No	0	0	0	1	0	6	Not retained	LTFU	3	35
Entebbe	Male	25-49	Upper Primary	Married Mono	Other	No	0	0	1	1	37	4.7	Not retained	LTFU	3	76
Soroti	Female	25-49	Lower Primary	Married Mono	Peasant	No	0	1		1	0	6	retained	No LTFU	3	2256
Mulago	Male	25-49	Lower Primary	Married Mono	Casual laborer	No	0	1		0			retained	No LTFU	3	805
Mbale	Female	25-49	Senior 1-4	Married Mono	None	No	0	1		1	0	6	retained	No LTFU	3	2183
Tororo	Male	<15	None	Minor	None	No	0	0	1	1	0	6	retained	No LTFU	3	1736
Mbale	Female	25-49	Lower Primary	Separated	Casual laborer	No	0	1		1	14	5.5	retained	No LTFU	3	462
Entebbe	Male	25-49	Senior 1-4	Married Mono	Casual laborer	No	0	1		1	20	5.3	retained	No LTFU	3	1217
Mulago	Female	18-24	Lower Primary	Married Mono	None	No	0	1		1	0	6	retained	No LTFU	3	476
Mulago	Male	25-49	Upper Primary	Married Mono	Vendor/business person	No	0	1		1	149	1	retained	No LTFU	3	378
Soroti	Female	18-24	Senior 1-4	Never Married	Other	Yes	0	0	0	1	5	5.8	Not retained	LTFU	3	140
Mbale	Male	25-49	None	Married Mono	Casual laborer	No	0	1		1	14	5.5	retained	No LTFU	3	2291
Mulago	Female	25-49	Pre-primary	Separated	Casual laborer	No	0	1		1	0	6	retained	No LTFU	3	505
Entebbe	Male	25-49	None	Married Poly	Other	No	0	0	1	0			Not retained	LTFU	3	13
Mbarara	Male	25-49	Higher Institution	Married Poly	Vendor/business person		0	1		1	0	6	retained	No LTFU	3	1225
Entebbe	Male	25-49	Upper Primary	Married Mono	Vendor/business person	No	0	1		0			retained	No LTFU	3	363
Tororo	Male	50+	Senior 1-4	Divorced	Vendor/business person	No	0	1		0			Not retained	LTFU	3	0
Mbale	Female	<15	None	Minor	None	No	0	0	0	1	0	6	retained	No LTFU	3	2263
Entebbe	Male	25-49	Senior 1-4	Married Mono	Paid employee	No	0	1		0			Not retained	LTFU	3	0
Soroti	Male	25-49	Upper Primary	Never Married	Peasant	No	0	1		0			retained	No LTFU	3	324
Tororo	Female	25-49	Upper Primary	Married Mono	Peasant	No	0	0	1	0			retained	No LTFU	3	1827
Mulago	Male	25-49	Upper Primary	Widowed	Casual laborer	No	1	1		1	37	4.7	Not retained	No LTFU	3	83
Masaka	Female	25-49	Upper Primary	Married Mono	Vendor/business person	No	0	1		1	3	5.9	retained	No LTFU	3	2163
Soroti	Male	25-49	Lower Primary	Separated	Casual laborer	No	0	0	1	0			retained	No LTFU	3	2151
Mulago	Female	50+	Upper Primary	Married Mono	Vendor/business person	No	0	1		1	-932	36.9	retained	No LTFU	3	819
Mbale	Female	25-49	Lower Primary	Widowed	Peasant	No	0	1		1	14	5.5	retained	No LTFU	3	2183
Masaka	Female	50+	Lower Primary	Widowed	None	No	0	1		1	0	6	retained	No LTFU	3	968
Mbale	Male	25-49	Lower Primary	Married Mono	Casual laborer	No	0	1		1	0	6	retained	No LTFU	3	1847
Mbale	Female	25-49	Lower Primary	Never Married	Casual laborer	No	0	1		1	0	6	Not retained	LTFU	3	0
Masaka	Female	18-24	Senior 1-4	Cohabiting	Vendor/business person	No	0	1		1	0	6	retained	No LTFU	3	959
Mbarara	Male	25-49	Upper Primary	Married Mono	Casual laborer		0	1		0			retained	No LTFU	3	1870
Mbarara	Male	25-49	Lower Primary	Married Mono	Casual laborer		0	1		1	75	3.5	retained	No LTFU	3	1727
Gulu	Female	25-49	Lower Primary	Married Mono	Peasant	Yes	0	0	0	1	0	6	retained	No LTFU	3	2198
Gulu	Female	25-49	Senior 1-4	Cohabiting	None	No	0	1		1	28	5	retained	No LTFU	3	2098
Masaka	Female	25-49	Lower Primary	Separated	Peasant	No	0	0	0	1	40	4.6	Not retained	LTFU	3	145
Mbarara	Male	18-24	Upper Primary	Never Married	Casual laborer		0	1		0			Not retained	LTFU	3	0
Mbarara	Female	25-49	Senior 1-4	Married Mono	Vendor/business person	No	0	1		1	0	6	retained	No LTFU	3	2211
Masaka	Female	25-49	Senior 1-4	Married Mono	Vendor/business person	No	0	1		0			retained	No LTFU	3	2178
Tororo	Male	<15	Lower Primary	Minor	None	No	0	0	0	1	2	5.9	retained	No LTFU	3	1764
Masaka	Female	25-49	Lower Primary	Separated	Casual laborer	No	0	1		1	0	6	retained	No LTFU	3	2193
Mbarara	Female	15-17	Upper Primary	Never Married	None		0	1		1	35	4.8	retained	No LTFU	3	2254
Mbale	Female	25-49	Upper Primary	Cohabiting	Vendor/business person	No	0	1		1	0	6	retained	No LTFU	3	2307
Mbale	Female	25-49	Upper Primary	Married Poly	Vendor/business person	No	0	1		0			Not retained	LTFU	3	0
Mbale	Male	25-49	Upper Primary	Separated	Peasant	No	0	1		1	0	6	retained	No LTFU	3	490
Entebbe	Male	25-49	Senior 1-4	Married Mono	Casual laborer	No	0	0	1	1	0	6	retained	No LTFU	3	879
Entebbe	Male	25-49	Senior 1-4	Married Mono	Paid employee	No	0	0	1	1	0	6	retained	No LTFU	3	1061
Mbale	Female	25-49	Lower Primary	Separated	Peasant	No	0	1		1	0	6	Not retained	LTFU	3	63
Mbale	Female	25-49	Upper Primary	Married Mono	Vendor/business person	No	0	0	1	1	14	5.5	Not retained	LTFU	3	14
Entebbe	Female	25-49	Senior 1-4	Married Mono	Vendor/business person	No	0	1		1	0	6	retained	No LTFU	3	2273
Mulago	Female	18-24	Lower Primary	Never Married	None		0	1		1	0	6	retained	No LTFU	3	1215
Mulago	Female	25-49	Upper Primary	Separated	None	No	0	1		0			retained	No LTFU	3	2170
Entebbe	Male	18-24	Senior 5-6	Married Mono	Casual laborer	No	0	1		1	2	5.9	retained	No LTFU	3	222
Mulago	Female	25-49	Senior 5-6	Separated	Vendor/business person	No	0	1		0			retained	No LTFU	3	2171
Mulago	Female	18-24	Senior 5-6	Separated	Vendor/business person	No	0	1		1	0	6	retained	No LTFU	3	397
Mulago	Female	25-49	Senior 5-6	Married Mono	Vendor/business person	No	0	1		1	1	5.9	retained	No LTFU	3	2160
Soroti	Female	25-49	Lower Primary	Widowed	Vendor/business person	No	0	1		1	0	6	retained	No LTFU	3	2231
Entebbe	Female	25-49	Senior 1-4	Separated	Other	No	0	0	1	0			retained	No LTFU	3	2273
Rukungiri	Male	25-49	Lower Primary	Never Married	Casual laborer	No	0	1		1	54	4.2	retained	No LTFU	3	1796
Entebbe	Male	18-24	Senior 1-4	Separated	Vendor/business person	No	0	1		1	0	6	retained	No LTFU	3	1141
Mbale	Female	25-49	Lower Primary	Cohabiting	Casual laborer	No	0	0	1	1	0	6	retained	No LTFU	3	1299
Mbarara	Female	25-49	Higher Institution	Married Mono	Vendor/business person	No	0	1		1	0	6	retained	No LTFU	3	2154
Mulago	Female	18-24	Upper Primary	Never Married	Casual laborer		0	1		0			retained	No LTFU	3	1286
Entebbe	Male	25-49	Senior 1-4	Cohabiting	Casual laborer	No	0	1		0			Not retained	LTFU	3	0
Gulu	Female	25-49	None	Married Mono	Casual laborer	No	0	1		1	0	6	retained	No LTFU	3	259
Tororo	Female	<15	None	Minor	None	No	0	0	0	1	0	6	retained	No LTFU	3	529
Tororo	Female	<15	Lower Primary	Minor	None		0	0	0	1	28	5	retained	No LTFU	3	1784
Jinja	Male	25-49	Upper Primary	Separated	Casual laborer		0	0	1	1	59	4	Not retained	LTFU	3	157
Masindi	Male	25-49	Pre-primary	Married Mono	Peasant		0	1		1	0	6	retained	No LTFU	3	1805
Tororo	Male	<15	Pre-primary	Minor	None	No	0	0	1	1	0	6	Not retained	LTFU	3	54
Tororo	Male	50+	Upper Primary	Married Mono	Peasant	No	0	1		1	28	5	Not retained	LTFU	3	28
Tororo	Male	25-49	Lower Primary	Married Poly	Paid employee		0	1		1	0	6	retained	No LTFU	3	1761
Jinja	Female	25-49	Lower Primary	Married Poly	Vendor/business person	No	0	1		1	136	1.5	retained	No LTFU	3	1334
Gulu	Male	<15	Lower Primary	Other	None	No	0	0	0	0			retained	No LTFU	3	2132
Gulu	Male	25-49	Lower Primary	Married Mono	Casual laborer		0	1		0			retained	No LTFU	3	1769
Masindi	Male	25-49	None	Separated	Peasant		0	1		0			retained	No LTFU	3	1246
Jinja	Female	25-49	Senior 1-4	Married Mono	Peasant	No	0	0	1	0			retained	No LTFU	3	1664
Jinja	Male	25-49	Higher Institution	Married Mono	Paid employee		0	0	1	1	3	5.9	retained	No LTFU	3	1484
Gulu	Female	25-49	Upper Primary	Separated	Vendor/business person	No	0	1		1	14	5.5	retained	No LTFU	3	1041
Gulu	Female	25-49	Lower Primary	Married Mono	Peasant	No	0	1		0			retained	No LTFU	3	490
Masindi	Female	25-49	Upper Primary	Married Mono	Housewife	No	0	1		0			retained	No LTFU	3	843
Jinja	Female	25-49	Upper Primary	Widowed	Peasant	No	0	0	1	1	31	4.9	retained	No LTFU	3	1664
Jinja	Male	25-49	Senior 1-4	Separated	Peasant		0	0	1	1	0	6	retained	No LTFU	3	1372
Jinja	Female	25-49	Higher Institution	Married Mono	Paid employee	No	0	1		1	80	3.3	retained	No LTFU	3	1428
Masindi	Female	25-49	Lower Primary	Separated	Vendor/business person	Yes	0	0	0	1	4	5.8	Not retained	LTFU	3	89
Gulu	Male	25-49	Upper Primary	Married Mono	Peasant		0	1		1	0	6	retained	No LTFU	3	2271
Masaka	Female	25-49	Senior 1-4	Separated	Vendor/business person	No	0	1		1	150	1	retained	No LTFU	3	2175
Entebbe	Female	25-49	Lower Primary	Married Mono	Peasant	No	0	1		0			Not retained	LTFU	3	2
Jinja	Female	25-49	Senior 1-4	Never Married	None	No	0	0	1	1	56	4.1	retained	No LTFU	3	252
Rukungiri	Male	25-49	Senior 1-4	Separated	Other	No	0	1		0			retained	No LTFU	3	1005
Mbarara	Female	25-49	Higher Institution	Married Mono	Vendor/business person	No	0	1		0			retained	No LTFU	3	966
Entebbe	Female	18-24	Senior 5-6	Married Mono	Casual laborer	No	0	1		0			Not retained	LTFU	3	0
Jinja	Male	25-49	Senior 5-6	Never Married	Vendor/business person		0	0	1	1	14	5.5	retained	No LTFU	3	764
Masaka	Female	25-49	Lower Primary	Married Mono	Vendor/business person	No	0	1		1	0	6	retained	No LTFU	3	2171
Rukungiri	Male	25-49	Lower Primary	Married Mono	Vendor/business person	No	0	1		0			retained	No LTFU	3	388
Rukungiri	Female	25-49	Senior 1-4	Widowed	Peasant	No	0	1		1	0	6	retained	No LTFU	3	1711
Rukungiri	Female	25-49	None	Widowed	Peasant	No	0	1		1	84	3.2	retained	No LTFU	3	1801
Mbarara	Female	25-49	Upper Primary	Married Mono	Vendor/business person	No	0	1		1	30	5	retained	No LTFU	3	2275
Mbarara	Male	25-49	Upper Primary	Never Married	Peasant		0	1		0			retained	No LTFU	3	1311
Masaka	Male	25-49	Senior 1-4	Married Mono	Paid employee	No	0	1		0			Not retained	LTFU	3	0
Masaka	Female	25-49	Upper Primary	Separated	None	No	1	1		1	0	6	retained	No LTFU	3	441
Entebbe	Male	25-49	Senior 1-4	Married Mono	Casual laborer	No	0	1		0			Not retained	LTFU	3	0
Mbarara	Male	25-49	Upper Primary	Married Mono	Peasant		0	1		1	14	5.5	retained	No LTFU	3	2282
Rukungiri	Male	25-49	None	Separated	Other	No	0	1		1	14	5.5	retained	No LTFU	3	1788
Mbarara	Male	25-49	Senior 1-4	Widowed	None		0	1		1	0	6	retained	No LTFU	3	1115
Masaka	Male	18-24	Upper Primary	Married Mono	Peasant	No	0	1		0			retained	No LTFU	3	2093
Masaka	Male	25-49	Senior 1-4	Separated	Casual laborer	No	0	1		0			retained	No LTFU	3	2173
Mbarara	Female	25-49	Lower Primary	Widowed	Peasant	No	1	1		1	14	5.5	retained	No LTFU	3	457
Rukungiri	Female	18-24	Upper Primary	Married Mono	Casual laborer	No	0	1		0			retained	No LTFU	3	221
Masaka	Female	25-49	Senior 1-4	Married Mono	Peasant	No	0	1		1	28	5	retained	No LTFU	3	2100
Entebbe	Female	50+	Upper Primary	Separated	None	No	1	1		0			retained	No LTFU	3	603
Mbarara	Male	25-49	None	Married Mono	Other		1	0	1	0			Not retained	No LTFU	3	94
Entebbe	Male	25-49	Senior 1-4	Married Mono	Casual laborer	No	0	1		0			retained	No LTFU	3	2180
Entebbe	Female	15-17	Senior 1-4	Minor	Other		0	1		0			Not retained	LTFU	3	28
Jinja	Male	<15	Upper Primary	Minor	None		0	0	1	1	0	6	retained	No LTFU	3	1549
Masaka	Female	25-49	Upper Primary	Separated	Vendor/business person	No	0	1		1	136	1.5	retained	No LTFU	3	2153
Rukungiri	Female	25-49	Upper Primary	Separated	Peasant	No	0	1		0			retained	No LTFU	3	1085
Entebbe	Female	25-49	Senior 1-4	Married Mono	Vendor/business person	No	0	1		1	0	6	Not retained	LTFU	3	0
Entebbe	Female	18-24	Lower Primary	Separated	Casual laborer	No	0	1		0			retained	No LTFU	3	2158
Entebbe	Female	25-49	Lower Primary	Married Mono	Housewife	No	0	1		1	14	5.5	retained	No LTFU	3	2158
Masaka	Male	25-49	Upper Primary	Separated	Peasant	No	0	1		1	0	6	retained	No LTFU	3	2177
Rukungiri	Female	18-24	Senior 1-4	Married Mono	Housewife	No	0	1		1	0	6	retained	No LTFU	3	553
Masaka	Female	50+	Senior 1-4	Divorced	None	No	0	0	1	1	0	6	retained	No LTFU	3	1969
Mbale	Male	25-49	Senior 5-6	Separated	Casual laborer	No	0	1		1	14	5.5	retained	No LTFU	3	2199
Masaka	Female	25-49	Upper Primary	Married Mono	Peasant	No	0	0	1	1	174	0.2	retained	No LTFU	3	1605
Soroti	Male	25-49	Pre-primary	Separated	Peasant	No	0	1		1	0	6	retained	No LTFU	3	1077
Mbale	Female	25-49	None	Widowed	Peasant	No	0	1		1	0	6	retained	No LTFU	3	2191
Mulago	Male	25-49	None	Separated	Vendor/business person	No	0	0	1	0			retained	No LTFU	3	861
Entebbe	Female	25-49	None	Separated	None	No	0	1		0			Not retained	LTFU	3	0
Mbale	Male	25-49	Senior 1-4	Married Mono	Vendor/business person	No	0	1		1	9	5.7	Not retained	LTFU	3	44
Mbale	Female	50+	Pre-primary	Married Mono	Housewife	No	0	1		1	14	5.5	retained	No LTFU	3	2206
Mbale	Male	25-49	Lower Primary	Separated	Peasant	No	0	1		1	28	5	retained	No LTFU	3	2282
Tororo	Female	25-49	Pre-primary	Widowed	Peasant	No	0	1		1	66	3.8	retained	No LTFU	3	1681
Tororo	Male	15-17	Upper Primary	Minor	None	No	0	1		1	0	6	retained	No LTFU	3	1786
Mbale	Male	25-49	Upper Primary	Married Poly	None	No	0	1		1	0	6	retained	No LTFU	3	1050
Mbale	Female	18-24	Pre-primary	Never Married	None	No	0	1		1	0	6	retained	No LTFU	3	273
Tororo	Female	50+	Upper Primary	Married Poly	Vendor/business person	No	0	1		1	0	6	retained	No LTFU	3	1190
Mulago	Male	50+	Upper Primary	Separated	Vendor/business person		0	1		0			retained	No LTFU	3	867
Tororo	Female	25-49	Lower Primary	Separated	Casual laborer	No	0	1		1	101	2.6	retained	No LTFU	3	238
Entebbe	Male	25-49	Upper Primary	Married Mono	Vendor/business person	No	0	1		1	0	6	Not retained	LTFU	3	149
Mbale	Female	<15	None	Minor	None	No	0	0	0	1	0	6	retained	No LTFU	3	2289
Mbale	Female	25-49	Higher Institution	Separated	Peasant	No	0	1		1	156	0.8	retained	No LTFU	3	2289
Gulu	Female	<15	Lower Primary	Married Mono	Peasant	No	0	0	0	1	51	4.3	retained	No LTFU	3	2268
Mbarara	Male	25-49	Senior 5-6	Married Mono	Casual laborer		1	1		0			Not retained	No LTFU	3	31
Mbarara	Female	25-49	None	Married Mono	Peasant	No	0	1		0			retained	No LTFU	3	1247
Gulu	Male	25-49	Lower Primary	Married Mono	Peasant	No	0	1		1	42	4.6	retained	No LTFU	3	2282
Mbarara	Female	25-49	Senior 1-4	Married Mono	Peasant	Yes	0	0	1	1	0	6	retained	No LTFU	3	791
Gulu	Female	<15	Lower Primary	Other	Other	No	0	0	0	1	0	6	Not retained	LTFU	3	0
Masaka	Male	18-24	Lower Primary	Never Married	Vendor/business person	No	0	1		0			Not retained	LTFU	3	79
Gulu	Female	25-49	None	Widowed	Vendor/business person	No	0	1		1	23	5.2	retained	No LTFU	3	2268
Masaka	Female	<15	None	Other	Other	No	0	0	0	1	28	5	retained	No LTFU	3	1456
Rukungiri	Male	25-49	Upper Primary	Separated	Casual laborer	No	0	1		0			retained	No LTFU	3	1763
Masaka	Female	18-24	Upper Primary	Separated	Peasant	No	0	1		0			Not retained	LTFU	3	28
Masaka	Male	<15	Lower Primary	Never Married	None	No	0	0	0	1	35	4.8	retained	No LTFU	3	851
Masaka	Female	25-49	Upper Primary	Separated	Vendor/business person	No	0	1		1	54	4.2	retained	No LTFU	3	2134
Rukungiri	Male	25-49	Upper Primary	Married Mono	Other	No	0	1		1	41	4.6	retained	No LTFU	3	1465
Masaka	Male	25-49	Lower Primary	Married Mono	Vendor/business person	No	1	1		1	28	5	retained	No LTFU	3	636
Mbarara	Male	25-49	Senior 5-6	Never Married	Paid employee		0	1		0			retained	No LTFU	3	2196
Gulu	Female	18-24	Higher Institution	Never Married	None	No	0	1		1	0	6	Not retained	LTFU	3	189
Mbarara	Female	25-49	Lower Primary	Separated	Peasant	No	0	0	0	0			Not retained	LTFU	3	126
Masaka	Female	25-49	Upper Primary	Married Mono	Peasant	No	0	0	1	1	98	2.7	retained	No LTFU	3	2211
Mbarara	Male	50+	Lower Primary	Married Mono	Vendor/business person		1	1		1	7	5.7	retained	No LTFU	3	455
Mbarara	Female	18-24	Upper Primary	Separated	Vendor/business person	No	0	1		0			Not retained	LTFU	3	98
Masaka	Male	18-24	Upper Primary	Never Married	Vendor/business person	No	0	1		0			retained	No LTFU	3	371
Gulu	Male	25-49	Senior 1-4	Separated	Peasant	No	1	1		1	15	5.5	Not retained	No LTFU	3	38
Masaka	Male	25-49	Senior 5-6	Cohabiting	Vendor/business person	No	0	1		1	96	2.8	retained	No LTFU	3	2142
Masaka	Female	25-49	Lower Primary	Married Mono	Housewife	No	0	1		1	96	2.8	retained	No LTFU	3	2167
Masaka	Male	50+	None	Married Mono	Other	No	1	1		0			retained	No LTFU	3	1043
Mulago	Female	25-49	Higher Institution	Cohabiting	Paid employee	No	0	1		1	0	6	retained	No LTFU	3	1943
Masaka	Female	18-24	Upper Primary	Divorced	Casual laborer	No	0	1		1	0	6	retained	No LTFU	3	1132
Entebbe	Male	25-49	Upper Primary	Never Married	None	No	0	1		1	25	5.1	retained	No LTFU	3	2252
Mulago	Female	25-49	Upper Primary	Widowed	Vendor/business person	No	0	1		0			Not retained	LTFU	3	0
Soroti	Male	25-49	None	Married Mono	Vendor/business person	No	1	1		1	0	6	Not retained	No LTFU	3	89
Mbale	Female	<15	None	Minor	None	No	0	0	0	1	0	6	retained	No LTFU	3	2281
Rukungiri	Male	50+	Senior 1-4	Married Mono	Paid employee	No	0	1		1	20	5.3	retained	No LTFU	3	1756
Entebbe	Female	25-49	Senior 1-4	Widowed	Vendor/business person	No	0	1		1	0	6	retained	No LTFU	3	2203
Entebbe	Female	25-49	Upper Primary	Separated	Other	No	0	0	1	1	42	4.6	retained	No LTFU	3	2301
Masaka	Female	25-49	Upper Primary	Married Mono	Vendor/business person	No	0	1		1	158	0.7	retained	No LTFU	3	2175
Entebbe	Male	25-49	Lower Primary	Married Mono	Casual laborer	No	0	1		1	0	6	retained	No LTFU	3	571
Mbale	Male	25-49	Pre-primary	Married Mono	Peasant	No	0	1		1	28	5	retained	No LTFU	3	1260
Soroti	Male	25-49	Lower Primary	Never Married	Peasant	No	0	1		0			retained	No LTFU	3	787
Mulago	Female	18-24	Upper Primary	Separated	Casual laborer	No	0	1		0			Not retained	LTFU	3	21
Mbale	Male	25-49	Lower Primary	Married Poly	Peasant	No	0	1		1	56	4.1	retained	No LTFU	3	2153
Masaka	Female	25-49	Upper Primary	Married Mono	Housewife	No	0	1		1	34	4.8	retained	No LTFU	3	200
Mbale	Female	18-24	Higher Institution	Never Married	None	No	1	1		1	28	5	Not retained	No LTFU	3	118
Mulago	Male	25-49	None	Married Mono	Vendor/business person	No	0	0	1	1	14	5.5	retained	No LTFU	3	354
Masaka	Female	18-24	Senior 1-4	Separated	Other	No	0	1		1	144	1.2	retained	No LTFU	3	2175
Masaka	Male	18-24	Lower Primary	Cohabiting	Vendor/business person	No	0	1		1	41	4.6	retained	No LTFU	3	2182
Gulu	Male	<15	Lower Primary	Other	Other	No	0	0	0	1	49	4.3	retained	No LTFU	3	2295
Gulu	Male	25-49	Lower Primary	Married Mono	Peasant	No	0	1		1	21	5.3	retained	No LTFU	3	210
Gulu	Female	18-24	Higher Institution	Never Married	Other	No	0	1		1	12	5.6	retained	No LTFU	3	2252
Gulu	Male	18-24	Upper Primary	Married Mono	Peasant	No	0	1		1	19	5.3	retained	No LTFU	3	875
Jinja	Female	18-24	Upper Primary	Divorced	None	No	0	0	1	1	24	5.2	Not retained	LTFU	3	187
Jinja	Male	25-49	Senior 1-4	Divorced	Paid employee		0	0	1	0			retained	No LTFU	3	1414
Gulu	Male	<15	None	Other	None	No	0	0	0	1	0	6	retained	No LTFU	3	2302
Gulu	Female	25-49	Senior 1-4	Married Mono	Peasant	No	0	1		1	49	4.3	retained	No LTFU	3	2243
Masindi	Female	25-49	Senior 1-4	Married Poly	Housewife	No	0	1		0			retained	No LTFU	3	861
Jinja	Female	25-49	Higher Institution	Widowed	Casual laborer	No	0	0	1	1	18	5.4	retained	No LTFU	3	1315
Gulu	Male	25-49	Senior 1-4	Married Mono	Vendor/business person	No	0	1		1	19	5.3	retained	No LTFU	3	2307
Masindi	Female	25-49	Upper Primary	Separated	Housewife	No	0	1		1	24	5.2	retained	No LTFU	3	1771
Masindi	Female	25-49	None	Widowed	Dependent	No	0	1		0			retained	No LTFU	3	1693
Gulu	Female	18-24	Senior 5-6	Never Married	None	No	0	1		0			Not retained	LTFU	3	0
Jinja	Male	25-49	Senior 1-4	Married Mono	Vendor/business person		0	0	1	1	28	5	retained	No LTFU	3	1317
Jinja	Male	25-49	Lower Primary	Separated	None		0	0	1	1	28	5	Not retained	LTFU	3	70
Entebbe	Male	25-49	Upper Primary	Married Mono	Vendor/business person	No	0	0	1	1	70	3.6	retained	No LTFU	3	2243
Mbarara	Male	25-49	Upper Primary	Married Mono	Other		0	0	0	1	80	3.3	retained	No LTFU	3	2163
Masaka	Male	25-49	Senior 5-6	Separated	Paid employee	No	0	0	1	1	91	3	retained	No LTFU	3	1213
Entebbe	Male	18-24	Senior 1-4	Married Mono	Paid employee	No	0	1		0			retained	No LTFU	3	2143
Masindi	Female	25-49	Upper Primary	Married Mono	Other	No	0	1		0			Not retained	LTFU	3	57
Masaka	Male	<15	Other	Other	Other	No	0	0	0	1	0	6	retained	No LTFU	3	2193
Entebbe	Male	25-49	Senior 1-4	Never Married	Casual laborer	No	0	1		1	21	5.3	Not retained	LTFU	3	63
Masaka	Female	15-17	Upper Primary	Married Mono	Peasant	No	0	1		0			retained	No LTFU	3	2145
Masaka	Female	<15	None	Other	None	No	0	0	0	1	28	5	retained	No LTFU	3	2135
Masaka	Female	18-24	Senior 1-4	Never Married	Casual laborer	No	0	1		1	0	6	retained	No LTFU	3	1171
Masaka	Male	25-49	Upper Primary	Married Mono	Casual laborer	No	1	1		1	16	5.4	retained	No LTFU	3	293
Jinja	Female	25-49	Upper Primary	Married Mono	Vendor/business person	No	0	0	1	1	25	5.1	retained	No LTFU	3	966
Soroti	Female	25-49	None	Separated	Vendor/business person	No	0	1		0			retained	No LTFU	3	1326
Jinja	Female	25-49	Upper Primary	Widowed	Paid employee	No	0	0	1	0			retained	No LTFU	3	1327
Masaka	Female	50+	Lower Primary	Widowed	Peasant	No	0	1		1	73	3.6	retained	No LTFU	3	2156
Masaka	Female	25-49	Senior 1-4	Separated	Paid employee	No	0	1		1	59	4	retained	No LTFU	3	2187
Entebbe	Female	25-49	Senior 1-4	Separated	None	No	0	1		1	31	4.9	Not retained	LTFU	3	84
Masindi	Male	25-49	Senior 1-4	Cohabiting	Casual laborer		0	1		1	10	5.6	retained	No LTFU	3	1662
Jinja	Female	25-49	Upper Primary	Married Mono	Peasant	No	0	0	1	1	0	6	retained	No LTFU	3	1312
Entebbe	Female	25-49	None	Married Mono	Other	No	0	0	1	1	66	3.8	retained	No LTFU	3	584
Masaka	Female	25-49	Lower Primary	Married Mono	Peasant	No	0	1		1	0	6	retained	No LTFU	3	2162
Rukungiri	Female	50+	Upper Primary	Married Mono	Peasant	No	0	1		0			retained	No LTFU	3	1786
Entebbe	Male	25-49	Lower Primary	Separated	Casual laborer	No	0	0	1	1	76	3.5	retained	No LTFU	3	2261
Mulago	Female	50+	None	Widowed	Other	No	0	1		0			retained	No LTFU	3	987
Tororo	Female	25-49	Upper Primary	Widowed	Peasant	No	0	1		0			retained	No LTFU	3	1718
Mbale	Female	25-49	Lower Primary	Separated	None	No	0	1		1	42	4.6	retained	No LTFU	3	2285
Tororo	Female	25-49	Upper Primary	Married Mono	Housewife	Yes	0	0	0	1	0	6	retained	No LTFU	3	1674
Mbale	Male	25-49	Lower Primary	Separated	Casual laborer	No	0	1		1	28	5	retained	No LTFU	3	2180
Mbale	Male	25-49	None	Cohabiting	Casual laborer	No	0	0	1	1	35	4.8	retained	No LTFU	3	2148
Tororo	Male	25-49	Upper Primary	Married Mono	Vendor/business person	No	0	0	1	1	92	2.9	retained	No LTFU	3	1662
Masaka	Male	50+	Senior 1-4	Married Mono	Casual laborer	No	1	0	1	1	0	6	retained	No LTFU	3	1513
Masaka	Female	25-49	Lower Primary	Separated	Vendor/business person	No	0	1		1	106	2.5	retained	No LTFU	3	2127
Mulago	Male	<15	Pre-primary	Other	Other	No	0	0	0	1	0	6	retained	No LTFU	3	1332
Mulago	Female	25-49	Upper Primary	Married Mono	Casual laborer	No	0	1		1	30	5	retained	No LTFU	3	420
Masaka	Female	18-24	Upper Primary	Widowed	None	No	1	1		1	0	6	retained	No LTFU	3	786
Masaka	Female	50+	Senior 1-4	Widowed	Vendor/business person	No	0	0	1	1	0	6	retained	No LTFU	3	2177
Entebbe	Female	50+	Lower Primary	Widowed	Peasant	No	1	1		0			Not retained	No LTFU	3	-4
Mbale	Female	25-49	Pre-primary	Cohabiting	Peasant	No	0	0	1	1	9	5.7	retained	No LTFU	3	2281
Tororo	Female	50+	None	Widowed	Peasant	No	0	1		1	87	3.1	retained	No LTFU	3	260
Mbale	Male	15-17	Upper Primary	Minor	Other	No	0	1		1	14	5.5	retained	No LTFU	3	1143
Tororo	Male	<15	Lower Primary	Minor	Student		0	0	0	1	0	6	retained	No LTFU	3	1807
Mulago	Female	25-49	Senior 5-6	Married Mono	Vendor/business person	No	0	1		1	0	6	retained	No LTFU	3	2122
Entebbe	Male	25-49	Senior 1-4	Married Mono	Casual laborer	No	0	0	1	0			retained	No LTFU	3	454
Mbale	Male	25-49	Lower Primary	Separated	Casual laborer	No	1	1		1	37	4.7	Not retained	No LTFU	3	113
Mulago	Female	25-49	Upper Primary	Separated	Vendor/business person	No	0	1		0			retained	No LTFU	3	804
Mbale	Female	25-49	Lower Primary	Separated	Vendor/business person	No	0	0	0	1	0	6	Not retained	LTFU	3	175
Rukungiri	Male	25-49	Upper Primary	Married Mono	Vendor/business person	No	0	1		0			retained	No LTFU	3	1806
Gulu	Female	25-49	Upper Primary	Married Mono	Vendor/business person	No	0	1		0			retained	No LTFU	3	1308
Mbarara	Male	50+	Upper Primary	Separated	Casual laborer		0	1		1	14	5.5	retained	No LTFU	3	2261
Gulu	Male	<15	Upper Primary	Minor	None	No	1	0	0	1	0	6	retained	No LTFU	3	748
Mbarara	Male	25-49	Lower Primary	Never Married	Casual laborer		0	0	0	1	14	5.5	Not retained	LTFU	3	26
Entebbe	Male	25-49	Lower Primary	Married Mono	Vendor/business person	No	0	0	1	0			retained	No LTFU	3	2148
Masaka	Female	50+	Upper Primary	Separated	Other	No	0	0	1	0			retained	No LTFU	3	292
Mbarara	Female	25-49	Upper Primary	Widowed	Peasant	No	0	0	0	1	7	5.7	Not retained	LTFU	3	168
Gulu	Female	25-49	Lower Primary	Married Mono	Housewife	No	0	1		1	0	6	retained	No LTFU	3	1245
Masaka	Male	25-49	Senior 1-4	Married Mono	None	No	1	0	1	0			Not retained	No LTFU	3	103
Gulu	Female	<15	None	Other	None	No	0	0	0	1	0	6	retained	No LTFU	3	1338
Gulu	Female	25-49	Lower Primary	Married Poly	Housewife	No	0	1		1	0	6	retained	No LTFU	3	1156
Gulu	Male	50+	Upper Primary	Married Poly	Peasant	No	0	1		1	28	5	retained	No LTFU	3	2126
Masaka	Female	25-49	Lower Primary	Married Mono	Vendor/business person	No	0	1		1	104	2.5	retained	No LTFU	3	316
Gulu	Female	25-49	Upper Primary	Married Mono	Peasant	No	0	1		0			retained	No LTFU	3	2261
Gulu	Female	<15	None	Minor	None	No	0	0	0	1	0	6	retained	No LTFU	3	1162
Entebbe	Female	25-49	Senior 1-4	Married Mono	Housewife	No	0	1		1	0	6	retained	No LTFU	3	2238
Mulago	Female	25-49	Upper Primary	Married Mono	Housewife	Yes	0	0	0	1	0	6	retained	No LTFU	3	2268
Entebbe	Female	25-49	Senior 1-4	Cohabiting	Housewife	No	0	0	1	1	14	5.5	retained	No LTFU	3	2301
Entebbe	Female	15-17	Upper Primary	Separated	None	No	0	1		0			retained	No LTFU	3	2300
Mbale	Female	25-49	Senior 1-4	Married Mono	Housewife	No	0	1		0			retained	No LTFU	3	2198
Mbale	Male	25-49	Upper Primary	Never Married	Casual laborer	No	0	1		0			retained	No LTFU	3	2142
Mulago	Female	25-49	Lower Primary	Cohabiting	Casual laborer	No	0	1		1	14	5.5	retained	No LTFU	3	791
Entebbe	Male	25-49	None	Never Married	Casual laborer	No	0	0	1	0			Not retained	LTFU	3	14
Mbale	Male	25-49	Upper Primary	Married Poly	Other	No	1	0	1	1	0	6	retained	No LTFU	3	353
Gulu	Female	<15	None	Minor	None	No	0	0	0	1	0	6	retained	No LTFU	3	372
Soroti	Female	25-49	Upper Primary	Married Mono	Peasant	No	0	1		1	18	5.4	retained	No LTFU	3	354
Mbale	Male	25-49	Upper Primary	Married Poly	Casual laborer	No	0	0	1	1	14	5.5	retained	No LTFU	3	2245
Mbale	Male	25-49	Upper Primary	Cohabiting	Casual laborer	No	0	1		1	14	5.5	retained	No LTFU	3	308
Mulago	Female	18-24	Upper Primary	Cohabiting	None	No	0	1		0			retained	No LTFU	3	411
Mbale	Female	25-49	Upper Primary	Married Mono	Vendor/business person	No	0	1		1	28	5	retained	No LTFU	3	2239
Mulago	Female	18-24	Senior 1-4	Never Married	Casual laborer	No	0	1		1	95	2.8	retained	No LTFU	3	1047
Rukungiri	Male	25-49	None	Separated	Peasant	No	0	1		1	26	5.1	retained	No LTFU	3	698
Rukungiri	Female	25-49	Upper Primary	Separated	Peasant	No	0	1		1	0	6	retained	No LTFU	3	1785
Mulago	Female	25-49	Upper Primary	Separated	Vendor/business person	No	0	1		1	14	5.5	retained	No LTFU	3	1334
Mbale	Female	25-49	Lower Primary	Cohabiting	Vendor/business person	No	0	1		1	14	5.5	retained	No LTFU	3	2178
Gulu	Female	18-24	Upper Primary	Married Mono	None	No	0	1		0			retained	No LTFU	3	2294
Gulu	Female	25-49	Upper Primary	Married Mono	Vendor/business person	No	0	1		1	14	5.5	retained	No LTFU	3	2257
Jinja	Female	25-49	None	Married Poly	Peasant	No	0	0	1	1	-1968	71.3	retained	No LTFU	3	1463
Tororo	Male	<15	None	Minor	None	No	1	0	0	1	0	6	retained	No LTFU	3	442
Masindi	Male	25-49	Upper Primary	Separated	Peasant		0	1		0			Not retained	LTFU	3	0
Gulu	Male	<15	None	Other	None	No	0	0	0	0			retained	No LTFU	3	2281
Jinja	Male	25-49	None	Married Mono	Casual laborer		1	0	1	1	49	4.3	retained	No LTFU	3	507
Jinja	Male	50+	Upper Primary	Married Mono	Peasant		0	0	1	1	14	5.5	Not retained	LTFU	3	48
Tororo	Male	50+	Upper Primary	Widowed	Peasant	No	0	0	1	1	32	4.9	retained	No LTFU	3	1805
Jinja	Female	50+	None	Cohabiting	Peasant	No	0	0	1	0			retained	No LTFU	3	1309
Tororo	Male	<15	None	Minor	None	No	0	0	0	1	0	6	retained	No LTFU	3	1805
Masindi	Male	25-49	Senior 1-4	Married Mono	None		0	1		0			Not retained	LTFU	3	14
Gulu	Female	18-24	Upper Primary	Widowed	None	No	0	1		0			Not retained	LTFU	3	0
Masindi	Female	25-49	Senior 1-4	Separated	Paid employee	No	0	1		0			retained	No LTFU	3	938
Tororo	Female	25-49	Lower Primary	Married Poly	Vendor/business person	No	0	1		1	0	6	retained	No LTFU	3	418
Tororo	Male	25-49	Upper Primary	Separated	Peasant	No	0	1		1	0	6	retained	No LTFU	3	1666
Masindi	Male	25-49	Upper Primary	Married Poly	Other		0	1		1	0	6	retained	No LTFU	3	1722
Masaka	Female	25-49	Senior 1-4	Widowed	Vendor/business person	No	0	1		1	0	6	retained	No LTFU	3	2165
Masaka	Male	25-49	Upper Primary	Cohabiting	Other	No	0	1		1	0	6	retained	No LTFU	3	2164
Entebbe	Male	25-49	Senior 1-4	Separated	None	No	0	1		1	43	4.5	retained	No LTFU	3	2264
Masaka	Female	50+	Senior 1-4	Widowed	Peasant	No	0	0	1	1	44	4.5	retained	No LTFU	3	2143
Masindi	Male	<15	Other	Minor	None		0	0	0	0			retained	No LTFU	3	1423
Masaka	Male	25-49	Senior 1-4	Married Mono	Casual laborer	No	0	0	1	1	22	5.2	retained	No LTFU	3	2164
Masaka	Male	25-49	Lower Primary	Separated	Vendor/business person	No	0	1		1	30	5	retained	No LTFU	3	1092
Rukungiri	Male	25-49	Lower Primary	Married Mono	Peasant	No	0	1		1	0	6	retained	No LTFU	3	1813
Masaka	Male	25-49	Upper Primary	Separated	None	No	0	0	0	1	0	6	retained	No LTFU	3	283
Mbarara	Male	<15	None	Minor	None		0	0	0	1	-37	7.2	Not retained	LTFU	3	51
Masaka	Female	50+	Higher Institution	Widowed	None	No	0	1		1	2	5.9	retained	No LTFU	3	2109
Masaka	Male	25-49	Higher Institution	Married Mono	None	No	1	1		1	0	6	Not retained	No LTFU	3	46
Soroti	Female	25-49	Senior 1-4	Cohabiting	Casual laborer	No	0	1		0			Not retained	LTFU	3	0
Mbarara	Male	25-49	Upper Primary	Cohabiting	Other		0	0	1	1	28	5	Not retained	LTFU	3	105
Jinja	Male	25-49	Upper Primary	Married Mono	Peasant		0	0	1	1	28	5	retained	No LTFU	3	658
Mbarara	Female	18-24	Upper Primary	Never Married	Casual laborer	No	0	1		0			retained	No LTFU	3	262
Mbarara	Male	25-49	Lower Primary	Married Mono	Other		0	0	0	0			Not retained	LTFU	3	105
Jinja	Female	50+	Upper Primary	Married Mono	Housewife	No	0	0	1	0			retained	No LTFU	3	1488
Masaka	Male	25-49	Lower Primary	Separated	Vendor/business person	No	0	1		1	8	5.7	Not retained	LTFU	3	8
Mbarara	Male	25-49	None	Separated	Other		0	0	1	0			Not retained	LTFU	3	105
Entebbe	Male	25-49	None	Separated	None	No	1	1		1	24	5.2	Not retained	No LTFU	3	68
Masaka	Female	25-49	Upper Primary	Married Mono	Casual laborer	No	0	1		1	-3158	110.7	retained	No LTFU	3	2144
Jinja	Female	25-49	Senior 1-4	Widowed	Peasant	No	0	0	1	0			Not retained	LTFU	3	0
Mbarara	Female	25-49	Senior 1-4	Married Mono	Vendor/business person	Yes	0	0	0	0			Not retained	LTFU	3	112
Rukungiri	Male	25-49	Upper Primary	Widowed	Casual laborer	No	0	1		0			retained	No LTFU	3	428
Mbarara	Female	25-49	Upper Primary	Married Mono	Peasant	No	0	1		1	14	5.5	retained	No LTFU	3	2233
Entebbe	Male	25-49	Lower Primary	Married Mono	Other	No	0	0	1	0			Not retained	LTFU	3	14
Mbarara	Male	25-49	None	Cohabiting	Other		0	0	1	1	28	5	Not retained	LTFU	3	105
Rukungiri	Female	25-49	Upper Primary	Separated	Peasant	No	0	1		0			retained	No LTFU	3	1778
Mbarara	Male	18-24	Upper Primary	Never Married	Vendor/business person		0	1		0			retained	No LTFU	3	1016
Jinja	Female	<15	None	Minor	Other	No	0	0	0	1	0	6	retained	No LTFU	3	1528
Masindi	Female	25-49	Upper Primary	Separated	Peasant	No	0	1		0			retained	No LTFU	3	287
Rukungiri	Male	25-49	None	Separated	Peasant	No	0	1		1	22	5.2	retained	No LTFU	3	590
Masaka	Male	25-49	Upper Primary	Separated	Peasant	No	0	1		1	14	5.5	retained	No LTFU	3	983
Masaka	Female	18-24	Upper Primary	Married Mono	Peasant	No	0	1		1	0	6	retained	No LTFU	3	2123
Entebbe	Female	25-49	Upper Primary	Married Mono	Vendor/business person	No	0	1		1	62	3.9	retained	No LTFU	3	1117
Mbale	Male	25-49	Senior 1-4	Never Married	Paid employee	No	0	0	1	1	0	6	retained	No LTFU	3	548
Mulago	Female	50+	Senior 1-4	Separated	None	No	1	1		1	65	3.8	retained	No LTFU	3	626
Entebbe	Female	<15	Senior 1-4	Never Married	None		0	0	0	1	0	6	retained	No LTFU	3	2213
Masaka	Female	25-49	Senior 1-4	Married Mono	Vendor/business person	No	1	1		1	2	5.9	Not retained	No LTFU	3	20
Mulago	Female	25-49	Upper Primary	Never Married	Casual laborer	No	0	1		1	-1001	39.2	retained	No LTFU	3	946
Rukungiri	Male	25-49	Upper Primary	Separated	Other	No	0	1		1	20	5.3	retained	No LTFU	3	1788
Rukungiri	Female	25-49	Upper Primary	Married Mono	Vendor/business person	No	0	1		1	20	5.3	retained	No LTFU	3	983
Mbale	Female	18-24	Lower Primary	Separated	Peasant	No	0	0	1	1	16	5.4	retained	No LTFU	3	1262
Mbale	Female	25-49	Upper Primary	Separated	None	No	0	0	1	1	14	5.5	retained	No LTFU	3	450
Rukungiri	Male	25-49	Upper Primary	Married Mono	Vendor/business person	No	0	1		1	20	5.3	retained	No LTFU	3	1779
Mbale	Female	25-49	None	Widowed	None	No	1	0	1	1	13	5.5	retained	No LTFU	3	1291
Mbale	Female	25-49	Senior 1-4	Never Married	Peasant	No	0	1		1	0	6	retained	No LTFU	3	549
Soroti	Female	25-49	Upper Primary	Cohabiting	Vendor/business person	No	0	1		1	0	6	retained	No LTFU	3	2239
Mulago	Female	18-24	Upper Primary	Married Mono	Vendor/business person	No	0	1		0			retained	No LTFU	3	2249
Tororo	Female	<15	None	Minor	None	No	0	0	1	1	0	6	retained	No LTFU	3	1743
Mulago	Female	25-49	Senior 1-4	Cohabiting	Vendor/business person	No	0	0	1	1	14	5.5	retained	No LTFU	3	2180
Rukungiri	Male	<15	None	Minor	Other	No	0	0	0	1	0	6	retained	No LTFU	3	1770
Tororo	Female	15-17	Senior 1-4	Never Married	Vendor/business person	No	0	0	1	1	0	6	retained	No LTFU	3	1764
Rukungiri	Female	25-49	Lower Primary	Separated	Other	No	0	1		1	20	5.3	retained	No LTFU	3	1807
Gulu	Male	25-49	Higher Institution	Married Mono	Paid employee	No	0	1		1	0	6	retained	No LTFU	4	2294
Masaka	Female	18-24	Upper Primary	Never Married	Paid employee	No	0	1		0			Not retained	LTFU	4	89
Mbarara	Female	25-49	Lower Primary		Peasant	No	0	0	0	1	0	6	Not retained	LTFU	4	14
Mbarara	Male	18-24	Upper Primary	Never Married	Vendor/business person		0	1		0			retained	No LTFU	4	2245
Mbarara	Female	18-24	Senior 1-4	Cohabiting	None	No	0	1		1	145	1.2	retained	No LTFU	4	2238
Masaka	Female	25-49	Lower Primary	Married Mono	Peasant	No	0	1		1	0	6	retained	No LTFU	4	1973
Tororo	Male	25-49	Higher Institution	Separated	Paid employee	No	0	1		1	76	3.5	Not retained	LTFU	4	76
Mbarara	Male	18-24	Senior 1-4	Never Married	Vendor/business person		0	1		0			retained	No LTFU	4	803
Masaka	Female	18-24	Upper Primary	Married Mono	Vendor/business person	No	0	1		1	0	6	retained	No LTFU	4	2165
Mbarara	Female	25-49	None	Married Mono	Peasant	No	0	1		1	0	6	retained	No LTFU	4	2252
Gulu	Male	25-49	Senior 1-4	Cohabiting	Casual laborer	No	0	1		0			retained	No LTFU	4	296
Mbarara	Female	25-49	Senior 1-4	Never Married	Vendor/business person	No	0	1		0			retained	No LTFU	4	2240
Gulu	Female	25-49	None	Married Mono	Casual laborer	No	0	1		0			retained	No LTFU	4	1309
Mbarara	Male	25-49	Upper Primary	Married Mono	Peasant		0	1		0			Not retained	LTFU	4	14
Soroti	Female	25-49	Upper Primary	Separated	Vendor/business person	No	0	0	1	1	14	5.5	retained	No LTFU	4	732
Entebbe	Male	25-49	Senior 1-4	Married Mono	Paid employee	No	1	0	1	0			Not retained	No LTFU	4	134
Entebbe	Male	25-49	Lower Primary	Never Married	Casual laborer	No	0	1		0			retained	No LTFU	4	573
Mbale	Female	50+	Lower Primary	Widowed	Peasant	No	1	1		1	56	4.1	retained	No LTFU	4	319
Masaka	Male	25-49	Upper Primary	Married Mono	Vendor/business person	No	1	0	0	1	55	4.1	Not retained	No LTFU	4	38
Mbale	Male	25-49	Upper Primary	Separated	Casual laborer	No	0	0	0	1	14	5.5	Not retained	LTFU	4	160
Tororo	Male	<15	None	Minor	Student	No	0	0	0	1	0	6	Not retained	LTFU	4	71
Tororo	Female	18-24	Senior 1-4	Married Mono	Housewife	No	0	1		1	0	6	retained	No LTFU	4	452
Mulago	Female	18-24	Senior 1-4	Never Married	Vendor/business person	No	0	1		0			Not retained	LTFU	4	0
Mulago	Female	25-49	Senior 1-4	Married Mono	Housewife	No	0	1		1	18	5.4	retained	No LTFU	4	2076
Entebbe	Male	25-49	None	Separated	None	No	0	1		1	53	4.2	retained	No LTFU	4	1328
Entebbe	Female	25-49	Lower Primary	Married Poly	None	No	0	1		0			Not retained	LTFU	4	5
Entebbe	Male	18-24	Upper Primary	Married Mono	Paid employee	No	0	1		0			retained	No LTFU	4	2212
Mulago	Female	18-24	Senior 1-4	Never Married	None	No	0	1		1	0	6	retained	No LTFU	4	1658
Mulago	Female	18-24	Senior 1-4	Never Married	Vendor/business person	No	0	0	1	0			retained	No LTFU	4	572
Mulago	Male	50+	Senior 1-4	Married Mono	Housewife	No	0	1		0			retained	No LTFU	4	1111
Mbale	Female	50+	Pre-primary	Married Mono	Housewife	No	0	1		1	14	5.5	retained	No LTFU	4	2174
Mbale	Female	25-49	Upper Primary	Widowed	Vendor/business person	No	0	0	0	1	14	5.5	Not retained	LTFU	4	112
Masaka	Male	25-49	Higher Institution	Never Married	Paid employee	No	0	1		1	0	6	retained	No LTFU	4	1014
Mulago	Female	25-49	Senior 5-6	Widowed	Casual laborer	No	0	1		0			retained	No LTFU	4	786
Mbale	Female	25-49	None	Married Mono	None	No	0	1		0			retained	No LTFU	4	2234
Mbale	Female	25-49	Senior 1-4	Cohabiting	Casual laborer	No	0	0	1	1	0	6	retained	No LTFU	4	2178
Rukungiri	Male	25-49	Upper Primary	Separated	Peasant	No	0	1		1	0	6	retained	No LTFU	4	1785
Entebbe	Male	25-49	Senior 5-6	Married Mono	Paid employee	No	0	1		0			retained	No LTFU	4	594
Mulago	Male	25-49	Senior 1-4	Married Mono	Casual laborer	No	0	1		1	0	6	retained	No LTFU	4	1035
Masaka	Male	<15	Lower Primary	Minor	Other	No	0	0	0	1	0	6	retained	No LTFU	4	2199
Mulago	Female	25-49	Senior 1-4	Married Mono	Casual laborer	No	0	1		1	28	5	retained	No LTFU	4	1350
Mbale	Male	25-49	Senior 1-4	Married Mono	Paid employee	No	0	0	1	1	0	6	Not retained	LTFU	4	0
Tororo	Female	25-49	Lower Primary	Separated	Vendor/business person	No	0	0	1	0			retained	No LTFU	4	393
Mulago	Male	25-49	Higher Institution	Never Married	Paid employee	No	0	0	1	1	0	6	retained	No LTFU	4	399
Mulago	Female	25-49	Upper Primary	Separated	None	No	0	1		0			retained	No LTFU	4	777
Masaka	Female	25-49	Upper Primary	Separated	Vendor/business person	No	0	1		1	0	6	retained	No LTFU	4	2150
Rukungiri	Female	25-49	Lower Primary	Married Mono	Peasant	No	0	1		1	48	4.4	retained	No LTFU	4	1787
Tororo	Male	50+	Senior 1-4	Married Mono	None	No	1	1		1	17	5.4	Not retained	No LTFU	4	49
Mulago	Male	25-49	Upper Primary	Married Mono	Peasant	No	0	0	1	1	14	5.5	retained	No LTFU	4	1351
Tororo	Male	15-17	Upper Primary	Married Mono	Vendor/business person		0	0	1	0			retained	No LTFU	4	1780
Rukungiri	Female	18-24	Upper Primary	Married Mono	Peasant	Yes	0	0	0	1	0	6	retained	No LTFU	4	1423
Masaka	Female	18-24	Senior 1-4	Married Mono	Vendor/business person	Yes	0	0	0	1	0	6	retained	No LTFU	4	819
Entebbe	Male	25-49	Senior 1-4	Married Mono	Paid employee	No	0	1		1	16	5.4	retained	No LTFU	4	482
Tororo	Female	18-24	Lower Primary	Cohabiting	Other	No	0	0	1	1	0	6	retained	No LTFU	4	595
Entebbe	Female	15-17	Senior 1-4	Cohabiting	Paid employee	No	0	1		1	41	4.6	retained	No LTFU	4	223
Mulago	Male	25-49	Upper Primary	Married Mono	Casual laborer	No	0	1		1	14	5.5	retained	No LTFU	4	800
Tororo	Female	25-49	Lower Primary	Cohabiting	Peasant	No	0	1		1	91	3	retained	No LTFU	4	1683
Tororo	Female	25-49	None	Widowed	None	No	0	1		1	3	5.9	retained	No LTFU	4	427
Rukungiri	Female	18-24	Upper Primary	Never Married	Casual laborer	No	0	1		1	14	5.5	retained	No LTFU	4	1287
Soroti	Male	25-49	Senior 1-4	Married Mono	Paid employee	No	0	0	1	1	0	6	retained	No LTFU	4	2169
Mulago	Female	25-49	Lower Primary	Cohabiting	Vendor/business person	No	1	1		0			retained	No LTFU	4	442
Soroti	Female	25-49	Upper Primary	Widowed	Peasant	No	0	1		1	0	6	retained	No LTFU	4	2290
Mbarara	Female	25-49	Lower Primary	Cohabiting	None	No	0	1		0			retained	No LTFU	4	287
Gulu	Male	50+	Upper Primary	Married Poly	Peasant	No	0	1		1	0	6	retained	No LTFU	4	965
Mbarara	Male	25-49	Upper Primary	Separated	Peasant		0	0	0	0			Not retained	LTFU	4	77
Mbarara	Male	18-24	Upper Primary	Married Mono	None		0	1		0			Not retained	LTFU	4	0
Mbarara	Male	25-49	None	Married Mono	None		0	0	0	0			Not retained	LTFU	4	96
Gulu	Female	25-49	Upper Primary	Widowed	Vendor/business person	No	0	1		1	14	5.5	retained	No LTFU	4	2249
Gulu	Female	25-49	None	Married Mono	Peasant	No	0	1		1	35	4.8	retained	No LTFU	4	1798
Mbarara	Male	25-49	None	Married Mono	Peasant		0	0	0	1	0	6	Not retained	LTFU	4	96
Masaka	Female	25-49	None	Married Mono	Peasant	No	0	1		1	0	6	retained	No LTFU	4	2156
Masaka	Male	25-49	None	Separated	Casual laborer	No	0	1		1	0	6	retained	No LTFU	4	348
Gulu	Female	<15	Upper Primary	Minor	None	No	0	0	0	0			retained	No LTFU	4	2268
Mbale	Female	25-49	Senior 1-4	Married Mono	Peasant	No	0	1		1	0	6	retained	No LTFU	4	2266
Masindi	Male	50+	None	Widowed	None		0	0	1	0			retained	No LTFU	4	1708
Masindi	Male	25-49	Upper Primary	Married Mono	Peasant		0	0	1	0			Not retained	LTFU	4	0
Masindi	Male	18-24	Upper Primary	Married Mono	None		0	0	1	1	0	6	retained	No LTFU	4	1524
Entebbe	Female	25-49	Senior 1-4	Separated	Vendor/business person	No	0	1		1	14	5.5	retained	No LTFU	4	1085
Entebbe	Female	18-24	Upper Primary	Separated	Vendor/business person	No	0	1		0			Not retained	LTFU	4	0
Entebbe	Male	25-49	Senior 1-4	Married Mono	Paid employee	No	0	1		0			retained	No LTFU	4	553
Mulago	Female	<15	None	Other	None	No	1	0	0	0			Not retained	No LTFU	4	11
Entebbe	Female	25-49	Senior 5-6	Separated	Casual laborer	No	0	1		0			retained	No LTFU	4	365
Rukungiri	Male	<15	None	Minor	None	No	1	0	0	0			Not retained	No LTFU	4	3
Entebbe	Female	25-49	Senior 1-4	Separated	Other	No	0	1		1	0	6	retained	No LTFU	4	277
Masindi	Male	25-49	None	Married Mono	Peasant		0	0	1	0			Not retained	LTFU	4	0
Mbarara	Female	18-24	Senior 1-4	Separated	None	No	0	1		0			retained	No LTFU	4	1554
Masindi	Male	25-49	Lower Primary	Married Poly	None		0	0	1	0			retained	No LTFU	4	401
Entebbe	Female	25-49	Senior 5-6	Married Mono	Housewife	No	0	1		1	0	6	retained	No LTFU	4	2203
Mbale	Female	25-49	Lower Primary	Married Mono	Housewife	No	0	1		1	14	5.5	Not retained	LTFU	4	28
Rukungiri	Female	25-49	Upper Primary	Married Mono	Peasant	No	0	1		1	32	4.9	retained	No LTFU	4	1777
Entebbe	Female	18-24	Senior 1-4	Married Mono	Vendor/business person	No	0	1		1	0	6	retained	No LTFU	4	2225
Masindi	Male	25-49	Upper Primary	Married Mono	Peasant		0	0	1	0			retained	No LTFU	4	308
Mbale	Male	50+	None	Married Mono	None	No	0	1		1	0	6	Not retained	LTFU	4	140
Soroti	Female	50+	None	Married Poly	Peasant	No	1	1		1	14	5.5	retained	No LTFU	4	492
Masindi	Female	50+	Lower Primary	Married Mono	Peasant	No	0	0	1	1	15	5.5	Not retained	LTFU	4	91
Mbale	Female	25-49	Upper Primary	Widowed	Vendor/business person	No	0	1		0			retained	No LTFU	4	1197
Mbale	Female	50+	Upper Primary	Widowed	Peasant	No	0	1		1	28	5	retained	No LTFU	4	2248
Rukungiri	Male	25-49	Higher Institution	Married Mono	Other	No	0	1		1	12	5.6	retained	No LTFU	4	1735
Rukungiri	Female	25-49	Senior 1-4	Never Married	Vendor/business person	No	0	1		1	0	6	retained	No LTFU	4	1742
Mbale	Male	25-49	Upper Primary	Married Mono	Other	No	0	1		1	28	5	Not retained	LTFU	4	154
Masindi	Male	25-49	Upper Primary	Never Married	None		0	0	1	0			Not retained	LTFU	4	0
Masaka	Female	25-49	Higher Institution	Separated	Paid employee	No	0	1		1	45	4.5	Not retained	LTFU	4	87
Gulu	Male	25-49	Upper Primary	Separated	Vendor/business person	No	1	1		1	14	5.5	retained	No LTFU	4	1002
Jinja	Male	50+	None	Married Mono	Paid employee		0	0	1	1	0	6	Not retained	LTFU	4	35
Masaka	Female	50+	Lower Primary	Widowed	Peasant	No	0	1		1	153	0.9	retained	No LTFU	4	2103
Jinja	Female	25-49	Upper Primary	Never Married	None	No	0	1		1	17	5.4	Not retained	LTFU	4	91
Tororo	Female	25-49	Upper Primary	Married Mono	Peasant	No	0	1		1	14	5.5	retained	No LTFU	4	1791
Jinja	Female	25-49	Senior 1-4	Widowed	None	No	0	0	1	1	157	0.8	retained	No LTFU	4	1299
Jinja	Male	25-49	Pre-primary	Married Mono	Paid employee		0	0	1	0			Not retained	LTFU	4	0
Jinja	Male	25-49	Pre-primary	Separated	Casual laborer		0	0	1	1	101	2.6	retained	No LTFU	4	1459
Gulu	Male	25-49	Senior 1-4	Separated	Casual laborer	No	0	1		1	0	6	retained	No LTFU	4	2239
Tororo	Female	25-49	Pre-primary	Married Poly	Vendor/business person	No	0	1		1	0	6	retained	No LTFU	4	1697
Gulu	Female	18-24	Lower Primary	Married Mono	Peasant	No	0	1		0			retained	No LTFU	4	692
Masindi	Male	25-49	Upper Primary	Separated	Peasant		0	1		1	24	5.2	retained	No LTFU	4	1749
Jinja	Female	25-49	Lower Primary	Married Mono	Housewife	No	0	0	1	0			Not retained	LTFU	4	14
Mulago	Male	<15	None	Other	None	No	0	0	0	1	-365	18.1	retained	No LTFU	4	2211
Gulu	Female	25-49	Upper Primary	Married Mono	Peasant	No	0	0	1	1	0	6	retained	No LTFU	4	2204
Masaka	Male	25-49	Upper Primary	Never Married	Casual laborer	No	0	1		0			retained	No LTFU	4	368
Gulu	Female	25-49	Upper Primary	Married Poly	Peasant	No	0	1		1	14	5.5	retained	No LTFU	4	2245
Gulu	Female	18-24	Senior 1-4	Separated	None	No	0	1		0			retained	No LTFU	4	2202
Jinja	Female	25-49	Higher Institution	Never Married	Vendor/business person	No	0	0	1	1	17	5.4	retained	No LTFU	4	1316
Tororo	Female	25-49	Upper Primary	Separated	Peasant	No	0	1		1	0	6	retained	No LTFU	4	1770
Gulu	Female	18-24	Upper Primary	Married Mono	None	No	0	1		1	14	5.5	retained	No LTFU	4	1034
Jinja	Male	25-49	Higher Institution	Separated	Paid employee	No	1	0	1	1	0	6	Not retained	No LTFU	4	16
Gulu	Female	25-49	Lower Primary	Married Mono	Peasant	No	0	1		0			retained	No LTFU	4	1712
Masaka	Female	18-24	Upper Primary	Separated	Casual laborer	No	0	1		0			retained	No LTFU	4	2175
Masaka	Male	25-49	Lower Primary	Widowed	Casual laborer	No	1	1		1	25	5.1	Not retained	No LTFU	4	91
Jinja	Female	25-49	Senior 1-4	Separated	Other	No	1	0	1	1	7	5.7	Not retained	No LTFU	4	59
Mbarara	Male	50+	Higher Institution	Married Mono	Paid employee		0	1		1	15	5.5	retained	No LTFU	4	2164
Mbarara	Female	18-24	Upper Primary	Married Mono	Paid employee		0	1		0			retained	No LTFU	4	1576
Rukungiri	Male	25-49	Upper Primary	Married Mono	Casual laborer	No	0	1		1	43	4.5	retained	No LTFU	4	1760
Masaka	Female	50+	None	Widowed	Peasant	No	0	1		1	0	6	retained	No LTFU	4	1227
Masaka	Female	25-49	Upper Primary	Widowed	Peasant	No	0	0	1	1	0	6	retained	No LTFU	4	2152
Masaka	Male	25-49	None	Separated	Vendor/business person	No	0	1		1	44	4.5	retained	No LTFU	4	2145
Masindi	Male	50+	None	Married Mono	Peasant		0	1		0			retained	No LTFU	4	341
Masaka	Female	18-24	None	Married Mono	Peasant	No	0	0	0	1	105	2.5	retained	No LTFU	4	1772
Jinja	Female	25-49	None	Married Mono	None	No	0	0	1	1	28	5	retained	No LTFU	4	1547
Masaka	Female	25-49	None	Widowed	Peasant	No	0	1		1	-1603	59.2	retained	No LTFU	4	2124
Jinja	Male	25-49	Higher Institution	Separated	Vendor/business person		0	0	1	0			Not retained	LTFU	4	165
Masaka	Female	50+	Lower Primary	Widowed	None	No	0	1		0			retained	No LTFU	4	394
Jinja	Female	25-49	None	Separated	None	No	0	1		1	28	5	retained	No LTFU	4	1312
Jinja	Male	25-49	None	Married Poly	Peasant		0	0	1	0			Not retained	LTFU	4	0
Mbarara	Female	25-49	Upper Primary	Married Mono	Peasant	No	0	1		1	14	5.5	retained	No LTFU	4	466
Entebbe	Female	25-49	Lower Primary	Separated	Vendor/business person	No	1	1		1	28	5	retained	No LTFU	4	272
Masaka	Female	50+	Senior 1-4	Separated	Peasant	No	0	0	1	1	37	4.7	retained	No LTFU	4	2151
Entebbe	Female	25-49	Upper Primary	Separated	Vendor/business person	No	0	1		0			retained	No LTFU	4	546
Masaka	Female	50+	Lower Primary	Widowed	Peasant	No	0	1		1	0	6	retained	No LTFU	4	2165
Masaka	Male	50+	None	Never Married	None	No	0	0	0	1	35	4.8	retained	No LTFU	4	1680
Rukungiri	Female	50+	Lower Primary	Separated	Peasant	No	0	0	0	0			Not retained	LTFU	4	98
Mbarara	Male	25-49	Lower Primary	Married Mono	Peasant		0	1		1	0	6	retained	No LTFU	4	2096
Masaka	Female	25-49	Upper Primary	Separated	Vendor/business person	No	0	1		1	0	6	retained	No LTFU	4	2114
Masindi	Female	25-49	Upper Primary	Separated	Peasant	No	0	1		1	0	6	retained	No LTFU	4	1025
Masaka	Female	50+	Senior 1-4	Widowed	Peasant	No	0	1		1	-3700	128.7	retained	No LTFU	4	2124
Jinja	Male	18-24	Upper Primary	Never Married	Vendor/business person		0	0	1	0			retained	No LTFU	4	1009
Masaka	Male	50+	Pre-primary	Widowed	Peasant	No	0	1		1	0	6	retained	No LTFU	4	2128
Masindi	Female	25-49	Senior 1-4	Separated	Casual laborer	No	0	0	1	1	11	5.6	retained	No LTFU	4	1766
Jinja	Male	18-24	Higher Institution	Never Married	Paid employee		0	0	1	1	126	1.8	retained	No LTFU	4	1649
Masindi	Female	50+	None	Married Mono	Peasant	No	0	0	1	1	11	5.6	retained	No LTFU	4	1666
Masindi	Male	25-49	Senior 1-4	Married Mono	Paid employee		0	1		1	30	5	retained	No LTFU	4	1696
Masaka	Female	25-49	Senior 1-4	Married Mono	Housewife	No	0	1		1	21	5.3	retained	No LTFU	4	1011
Masaka	Male	25-49	Pre-primary	Married Mono	Casual laborer	No	0	1		0			retained	No LTFU	4	301
Masaka	Female	25-49	None	Separated	Peasant	No	0	0	1	1	0	6	retained	No LTFU	4	2124
Masindi	Female	25-49	Lower Primary	Married Mono	Peasant	No	0	0	1	1	11	5.6	retained	No LTFU	4	1732
Mbarara	Male	25-49	Higher Institution	Married Poly	Vendor/business person		0	1		1	0	6	retained	No LTFU	4	2143
Entebbe	Female	25-49	Lower Primary	Married Mono	Other	No	0	0	1	0			retained	No LTFU	4	2199
Entebbe	Female	25-49	Senior 1-4	Cohabiting	Vendor/business person	No	0	1		1	0	6	retained	No LTFU	4	2229
Masindi	Female	25-49	None	Separated	Casual laborer	No	0	0	1	0			Not retained	LTFU	4	21
Masaka	Male	25-49	Senior 1-4	Married Mono	Paid employee	No	0	1		1	105	2.5	retained	No LTFU	4	2150
Jinja	Female	25-49	None	Married Mono	Housewife	No	0	0	1	1	0	6	Not retained	LTFU	4	105
Masaka	Male	50+	Upper Primary	Widowed	Peasant	No	0	1		1	1	5.9	retained	No LTFU	4	2131
Masaka	Female	50+	None	Widowed	Peasant	No	0	0	0	1	-1964	71.1	retained	No LTFU	4	2124
Masaka	Female	25-49	Lower Primary	Separated	Casual laborer	No	0	1		1	35	4.8	retained	No LTFU	4	2173
Jinja	Male	25-49	Lower Primary	Married Mono	None	No	0	0	1	0			Not retained	LTFU	4	98
Masindi	Male	25-49	Lower Primary	Married Mono	Peasant		0	0	1	1	11	5.6	retained	No LTFU	4	1634
Jinja	Female	18-24	Senior 1-4	Married Mono	Housewife	No	0	1		1	56	4.1	retained	No LTFU	4	1390
Masaka	Female	15-17	Lower Primary	Married Mono	None	No	0	0	1	1	0	6	retained	No LTFU	4	2157
Masaka	Male	18-24		Never Married	None	No	0	1		1	0	6	retained	No LTFU	4	2100
Entebbe	Male	25-49	Higher Institution	Married Mono	Paid employee	No	0	0	1	1	70	3.6	retained	No LTFU	4	2240
Mbarara	Male	25-49	Upper Primary	Never Married	Paid employee		0	0	1	0			Not retained	LTFU	4	182
Tororo	Female	18-24	Higher Institution	Never Married	Student	No	0	1		1	31	4.9	retained	No LTFU	4	791
Mulago	Male	25-49	Senior 1-4	Separated	Casual laborer	No	0	1		1	28	5	retained	No LTFU	4	1193
Mulago	Male	25-49	None	Married Mono	Casual laborer	No	0	0	1	1	14	5.5	retained	No LTFU	4	637
Mulago	Female	25-49	None	Separated	Housewife	No	0	1		0			retained	No LTFU	4	1581
Masaka	Male	15-17	Higher Institution	Never Married	Vendor/business person	No	0	1		1	13	5.5	retained	No LTFU	4	1143
Mbarara	Female	25-49	Higher Institution	Married Mono	Paid employee	No	0	1		1	15	5.5	retained	No LTFU	4	2162
Masaka	Male	18-24	None	Married Poly	Other	No	0	0	1	1	0	6	retained	No LTFU	4	823
Masaka	Male	25-49	Senior 1-4	Married Mono	Other	No	0	0	1	1	0	6	retained	No LTFU	4	770
Tororo	Male	25-49	None	Separated	Casual laborer	No	0	0	1	1	27	5.1	retained	No LTFU	4	1763
Mulago	Male	25-49	Upper Primary	Married Mono	Casual laborer	No	0	1		1	35	4.8	retained	No LTFU	4	783
Mulago	Female	25-49	Senior 1-4	Married Mono	None	No	0	0	1	1	14	5.5	retained	No LTFU	4	2166
Tororo	Male	25-49	Senior 5-6	Married Mono	Peasant	No	0	0	1	1	14	5.5	retained	No LTFU	4	1780
Mbale	Female	25-49	None	Married Mono	Vendor/business person	No	0	1		1	0	6	retained	No LTFU	4	2214
Rukungiri	Female	25-49	Upper Primary	Separated	Peasant	No	0	1		1	62	3.9	retained	No LTFU	4	1766
Mbale	Female	<15	Upper Primary	Never Married	Student	No	0	0	0	1	0	6	retained	No LTFU	4	2204
Mulago	Female	25-49	Senior 1-4	Cohabiting	Vendor/business person	No	0	1		1	0	6	retained	No LTFU	4	1163
Soroti	Female	25-49	Lower Primary	Married Mono	Housewife	No	0	1		1	14	5.5	retained	No LTFU	4	1003
Mulago	Male	25-49	Lower Primary	Married Mono	Paid employee	No	1	0	1	1	0	6	Not retained	No LTFU	4	174
Mbale	Male	25-49	Senior 1-4	Married Mono	Peasant	No	0	1		1	112	2.3	retained	No LTFU	4	2253
Mulago	Female	18-24	Upper Primary	Married Mono	None	No	0	0	1	1	0	6	retained	No LTFU	4	848
Masaka	Male	25-49	None	Divorced	Other	No	0	0	1	1	0	6	retained	No LTFU	4	1108
Mulago	Female	25-49	Lower Primary	Separated	Vendor/business person	No	0	1		1	0	6	retained	No LTFU	4	2121
Masaka	Male	25-49	None	Married Mono	Vendor/business person	No	0	1		1	0	6	retained	No LTFU	4	350
Soroti	Female	25-49	Upper Primary	Married Mono	Peasant	No	0	1		1	0	6	retained	No LTFU	4	2277
Rukungiri	Female	25-49	Senior 1-4	Never Married	Other	No	0	1		0			retained	No LTFU	4	1095
Mulago	Female	25-49	Senior 1-4	Married Poly	Other	No	0	0	1	1	-56	7.8	retained	No LTFU	4	280
Masaka	Female	25-49	Lower Primary	Cohabiting	Casual laborer	No	0	1		0			retained	No LTFU	4	202
Mulago	Female	25-49	Upper Primary	Separated	None	No	0	1		1	0	6	retained	No LTFU	4	770
Mulago	Female	25-49	Senior 1-4	Never Married	Casual laborer	No	0	0	1	1	0	6	retained	No LTFU	4	1268
Mbale	Male	25-49	Senior 1-4	Married Poly	Paid employee		0	1		1	44	4.5	retained	No LTFU	4	2277
Mulago	Female	25-49	None	Separated	Other	No	0	1		1	0	6	retained	No LTFU	4	898
Mbale	Female	18-24	Lower Primary	Widowed	Peasant	No	0	0	1	1	140	1.3	Not retained	LTFU	4	140
Mbale	Female	50+	Upper Primary	Cohabiting	Peasant	No	0	1		0			retained	No LTFU	4	2222
Soroti	Female	25-49	Upper Primary	Married Mono	Peasant	No	0	0	0	1	73	3.6	retained	No LTFU	4	2184
Masaka	Female	15-17	None	Never Married	None	No	0	0	1	0			retained	No LTFU	4	2156
Mbarara	Female	18-24	Lower Primary	Separated	Vendor/business person	No	0	0	1	0			Not retained	LTFU	4	0
Gulu	Female	25-49	Upper Primary	Separated	None	No	0	1		1	30	5	Not retained	LTFU	4	30
Masaka	Male	25-49	Upper Primary	Separated	Vendor/business person	No	0	1		1	173	0.2	retained	No LTFU	4	2035
Masaka	Female	25-49	None	Separated	Peasant	No	0	0	1	0			retained	No LTFU	4	455
Masindi	Male	<15	Pre-primary	Minor	Dependent		0	0	0	1	33	4.9	retained	No LTFU	4	271
Gulu	Male	25-49	Senior 1-4	Married Poly	Casual laborer	No	1	1		1	14	5.5	retained	No LTFU	4	521
Mbarara	Female	18-24	Senior 1-4	Married Mono	Vendor/business person	No	0	1		1	-789	32.1	retained	No LTFU	4	2156
Gulu	Female	25-49	None	Married Mono	Peasant	Yes	0	0	0	0			retained	No LTFU	4	2247
Masaka	Male	25-49	Upper Primary	Separated	Casual laborer	No	0	0	1	1	0	6	retained	No LTFU	4	2121
Mbarara	Female	18-24	Senior 1-4	Never Married	Casual laborer	No	0	1		0			retained	No LTFU	4	1127
Gulu	Female	25-49	Lower Primary	Widowed	Peasant	No	0	1		0			retained	No LTFU	4	2268
Mulago	Female	25-49	Higher Institution	Married Mono	Vendor/business person	No	0	1		1	0	6	retained	No LTFU	4	2240
Gulu	Male	25-49	Upper Primary	Separated	Peasant	No	0	1		1	93	2.9	retained	No LTFU	4	1540
Mbarara	Male	25-49	Upper Primary	Divorced	Casual laborer		0	0	0	1	12	5.6	Not retained	LTFU	4	26
Masaka	Male	25-49	Upper Primary	Separated	Casual laborer	No	0	0	1	1	35	4.8	retained	No LTFU	4	1972
Rukungiri	Female	18-24	Upper Primary	Married Mono	Peasant	No	0	1		0			Not retained	LTFU	4	195
Gulu	Female	25-49	None	Separated	Peasant	No	0	1		1	14	5.5	retained	No LTFU	4	1664
Masaka	Male	25-49	Lower Primary	Separated	Peasant	No	0	1		0			retained	No LTFU	4	2148
Masaka	Male	25-49	Senior 1-4	Never Married	Casual laborer	No	0	0	1	0			retained	No LTFU	4	2136
Gulu	Female	50+	None	Married Mono	Housewife	No	0	1		1	30	5	retained	No LTFU	4	2217
Mbarara	Female	18-24	Upper Primary	Married Mono	Peasant	No	0	1		1	0	6	retained	No LTFU	4	238
Entebbe	Male	25-49	Upper Primary	Married Mono	Other	No	0	0	1	1	63	3.9	retained	No LTFU	4	2195
Entebbe	Female	25-49	Higher Institution	Married Mono	Casual laborer	No	0	1		1	18	5.4	retained	No LTFU	4	2217
Mulago	Female	25-49	None	Never Married	Other	No	0	1		1	14	5.5	retained	No LTFU	4	2217
Mulago	Female	18-24	Upper Primary	Married Mono	Vendor/business person	No	0	1		1	14	5.5	retained	No LTFU	4	2164
Mulago	Male	18-24	Senior 1-4	Never Married	Casual laborer	No	0	1		1	14	5.5	Not retained	LTFU	4	147
Mulago	Male	50+	Upper Primary	Married Mono	Other	No	1	1		1	0	6	Not retained	No LTFU	4	12
Masaka	Female	25-49	None	Married Mono	Peasant	No	0	1		1	0	6	retained	No LTFU	4	2071
Soroti	Male	<15	None	Minor	None	No	0	0	0	1	0	6	retained	No LTFU	4	2252
Entebbe	Female	25-49	Senior 1-4	Widowed	None	No	1	1		1	0	6	Not retained	No LTFU	4	30
Entebbe	Female	25-49	Upper Primary	Separated	Vendor/business person	No	0	1		0			Not retained	LTFU	4	4
Mbale	Female	25-49	Senior 1-4	Married Mono	Vendor/business person	No	0	1		0			Not retained	LTFU	4	0
Mbale	Male	25-49	Senior 1-4	Married Mono	None	No	0	1		1	0	6	retained	No LTFU	4	1823
Mulago	Female	25-49	Upper Primary	Separated	Vendor/business person	No	0	0	1	1	0	6	retained	No LTFU	4	329
Mbarara	Male	18-24	Upper Primary	Never Married	Vendor/business person		0	1		0			retained	No LTFU	4	678
Mbale	Male	25-49	Senior 5-6	Married Mono	Casual laborer	No	1	1		1	26	5.1	retained	No LTFU	4	199
Entebbe	Male	25-49	Senior 5-6	Separated	Casual laborer	No	0	1		1	0	6	retained	No LTFU	4	312
Mbale	Female	50+	Upper Primary	Separated	Vendor/business person	No	1	1		1	33	4.9	retained	No LTFU	4	1963
Soroti	Female	25-49	Senior 1-4	Married Mono	Paid employee	No	0	1		1	0	6	retained	No LTFU	4	2196
Entebbe	Female	25-49	None	Married Mono	Casual laborer	No	0	0	0	1	14	5.5	Not retained	LTFU	4	141
Mbale	Female	25-49	Lower Primary	Married Mono	Housewife	No	1	1		1	0	6	retained	No LTFU	4	698
Entebbe	Male	25-49	Upper Primary	Cohabiting	Other	No	0	0	1	1	28	5	retained	No LTFU	4	2132
Mulago	Male	25-49	Higher Institution	Married Poly	Casual laborer	No	0	1		1	14	5.5	retained	No LTFU	4	1369
Entebbe	Male	50+	Upper Primary	Separated	Vendor/business person	No	0	1		1	74	3.5	retained	No LTFU	4	2217
Entebbe	Female	18-24	Senior 1-4	Married Mono	None	No	0	1		0			retained	No LTFU	4	2196
Mulago	Female	25-49	Senior 1-4	Widowed	Peasant	No	0	1		1	0	6	retained	No LTFU	4	1482
Gulu	Female	25-49	Upper Primary	Separated	Vendor/business person	No	0	1		1	33	4.9	retained	No LTFU	4	1125
Tororo	Female	18-24	Senior 1-4	Never Married	None	No	0	1		0			retained	No LTFU	4	1742
Jinja	Female	18-24	Senior 1-4	Married Mono	Housewife	Yes	0	0	1	1	0	6	retained	No LTFU	4	199
Gulu	Female	18-24	Upper Primary	Married Mono	Housewife	No	0	1		1	0	6	retained	No LTFU	4	1210
Jinja	Female	25-49	None	Separated	None	No	0	1		0			retained	No LTFU	4	690
Tororo	Female	25-49	Senior 1-4	Divorced	Casual laborer	No	0	1		0			Not retained	LTFU	4	116
Gulu	Female	25-49	Upper Primary	Married Poly	Peasant	No	0	1		1	0	6	retained	No LTFU	4	2124
Masaka	Male	25-49	Lower Primary	Separated	Peasant	No	0	1		1	0	6	Not retained	LTFU	4	10
Masindi	Male	15-17	Upper Primary	Separated	Paid employee		0	1		0			retained	No LTFU	4	1756
Tororo	Male	50+	Upper Primary	Married Mono	Paid employee		0	1		0			retained	No LTFU	4	396
Masindi	Male	25-49	Senior 1-4	Married Mono	Paid employee		0	0	1	0			Not retained	LTFU	4	0
Jinja	Male	25-49	Pre-primary	Married Mono	Casual laborer	No	0	0	1	1	84	3.2	retained	No LTFU	4	1334
Gulu	Male	25-49	Senior 1-4	Separated	Paid employee	No	0	1		1	40	4.6	retained	No LTFU	4	2202
Masaka	Male	25-49	None	Married Mono	Paid employee	No	0	1		1	0	6	retained	No LTFU	4	995
Masaka	Male	25-49	Lower Primary	Separated	Vendor/business person	No	0	1		0			retained	No LTFU	4	525
Mbarara	Male	50+	Higher Institution	Married Poly	Paid employee		0	1		0			retained	No LTFU	4	2198
Masindi	Male	25-49	Upper Primary	Cohabiting	Peasant		0	1		0			retained	No LTFU	4	1732
Masaka	Male	18-24	Lower Primary	Married Mono	Vendor/business person	No	0	1		1	35	4.8	retained	No LTFU	4	652
Masaka	Female	25-49	Upper Primary	Married Mono	Peasant	No	0	0	1	1	63	3.9	retained	No LTFU	4	2138
Masaka	Female	25-49	Lower Primary	Widowed	Other	No	1	1		1	0	6	retained	No LTFU	4	250
Mbarara	Male	25-49	Senior 1-4	Married Mono	Peasant		0	0	0	0			Not retained	LTFU	4	84
Masaka	Female	25-49	Lower Primary	Divorced	Other	No	0	0	1	1	0	6	Not retained	LTFU	4	101
Rukungiri	Female	25-49	Senior 5-6	Married Mono	Vendor/business person	No	0	1		1	21	5.3	retained	No LTFU	4	1782
Jinja	Female	25-49	Senior 1-4	Widowed	Peasant	No	0	1		1	28	5	retained	No LTFU	4	1309
Mbarara	Male	25-49	Senior 1-4	Married Mono	None		0	0	1	1	0	6	Not retained	LTFU	4	0
Entebbe	Male	50+	Upper Primary	Married Mono	Other	No	0	0	1	1	57	4.1	retained	No LTFU	4	1313
Masaka	Male	25-49	Senior 1-4	Married Mono	Casual laborer	No	0	1		1	14	5.5	retained	No LTFU	4	2143
Rukungiri	Male	50+	Upper Primary	Separated	Peasant	No	0	1		1	21	5.3	retained	No LTFU	4	1729
Jinja	Male	18-24	Higher Institution	Never Married	Paid employee		0	0	1	1	0	6	retained	No LTFU	4	578
Entebbe	Male	18-24	None	Cohabiting	None	No	0	1		0			retained	No LTFU	4	2100
Masaka	Female	25-49	Upper Primary	Married Mono	Vendor/business person	No	0	1		1	98	2.7	retained	No LTFU	4	2145
Masindi	Male	18-24	Upper Primary	Never Married	Casual laborer		0	1		1	130	1.7	retained	No LTFU	4	392
Entebbe	Female	18-24	Senior 1-4	Cohabiting	Other	No	0	0	1	1	0	6	retained	No LTFU	4	536
Jinja	Female	25-49	Senior 1-4	Cohabiting	Paid employee	Yes	0	0	1	1	112	2.3	retained	No LTFU	4	1626
Entebbe	Male	25-49	Senior 1-4	Separated	Casual laborer	No	0	1		1	42	4.6	retained	No LTFU	4	743
Mbarara	Male	25-49	Upper Primary	Never Married	Vendor/business person		0	0	0	0			Not retained	LTFU	4	84
Rukungiri	Female	25-49	Upper Primary	Never Married	Peasant	No	0	1		1	0	6	retained	No LTFU	4	1788
Jinja	Female	50+	None	Separated	Peasant		0	1		1	42	4.6	Not retained	LTFU	4	70
Masindi	Male	25-49	Upper Primary	Married Mono	Peasant		0	1		1	28	5	retained	No LTFU	4	452
Mbarara	Male	25-49	Upper Primary	Married Mono	Other		0	0	1	1	0	6	retained	No LTFU	4	1967
Mbarara	Female	18-24	Upper Primary	Never Married	Casual laborer	No	0	0	1	0			Not retained	LTFU	4	49
Jinja	Male	25-49	Higher Institution	Cohabiting	Vendor/business person		0	1		0			Not retained	LTFU	4	0
Jinja	Female	25-49	Lower Primary	Married Poly	Housewife	No	0	0	1	1	0	6	retained	No LTFU	4	1299
Masaka	Female	25-49	Upper Primary	Widowed	Peasant	No	0	0	1	1	0	6	retained	No LTFU	4	2094
Masaka	Female	50+	Higher Institution	Married Mono	Paid employee	No	1	1		1	9	5.7	retained	No LTFU	4	487
Mbarara	Female	25-49	Upper Primary	Separated	Vendor/business person	No	0	1		0			retained	No LTFU	4	2185
Mbarara	Male	25-49	Lower Primary	Never Married	Casual laborer		0	0	0	1	0	6	retained	No LTFU	4	686
Masindi	Male	18-24	Senior 1-4	Cohabiting	Casual laborer		0	1		1	74	3.5	retained	No LTFU	4	1764
Mbarara	Male	25-49	Senior 1-4	Married Mono	None	No	0	0	1	0			Not retained	LTFU	4	84
Rukungiri	Male	25-49	Lower Primary	Married Mono	Peasant	No	0	1		0			retained	No LTFU	4	1193
Mulago	Female	25-49	Senior 1-4	Separated	Vendor/business person	No	0	1		1	56	4.1	retained	No LTFU	4	2099
Mbale	Male	25-49	Upper Primary	Separated	Vendor/business person	No	0	1		1	14	5.5	retained	No LTFU	4	1865
Rukungiri	Male	<15	Lower Primary	Minor	None	No	0	0	0	1	0	6	retained	No LTFU	4	1750
Mbale	Female	25-49	Upper Primary	Separated	Casual laborer	No	0	0	1	0			retained	No LTFU	4	2260
Rukungiri	Male	<15	Lower Primary	Minor	Other	No	0	0	0	1	0	6	retained	No LTFU	4	1792
Rukungiri	Female	25-49	Upper Primary	Widowed	Peasant	No	0	1		1	90	3	retained	No LTFU	4	1781
Mbale	Female	25-49	Senior 1-4	Separated	Other	No	0	0	1	0			Not retained	LTFU	4	14
Soroti	Male	18-24	Senior 1-4	Never Married	None		0	1		1	30	5	retained	No LTFU	4	2127
Rukungiri	Female	25-49	Upper Primary	Widowed	Peasant	No	0	1		0			retained	No LTFU	4	352
Rukungiri	Male	25-49	Upper Primary	Never Married	Other	No	0	1		1	104	2.5	retained	No LTFU	4	1765
Mbale	Female	25-49	None	Separated	Vendor/business person	No	0	1		1	14	5.5	retained	No LTFU	4	1071
Mbale	Male	50+	Senior 1-4	Married Poly	Vendor/business person	No	1	1		1	0	6	Not retained	No LTFU	4	82
Tororo	Female	25-49	None	Married Mono	Vendor/business person	No	0	1		1	70	3.6	Not retained	LTFU	4	84
Mbale	Male	25-49	Senior 5-6	Married Mono	Casual laborer	No	1	1		1	14	5.5	Not retained	No LTFU	4	39
Tororo	Female	<15	Lower Primary	Minor	None	No	1	0	0	1	0	6	retained	No LTFU	4	1367
Rukungiri	Female	25-49	None	Separated	Peasant	No	0	1		0			retained	No LTFU	4	756
Tororo	Male	25-49	Upper Primary	Married Poly	Paid employee	No	1	1		1	0	6	Not retained	No LTFU	4	118
Mbale	Female	25-49	Lower Primary	Married Mono	Housewife	No	0	1		1	-10	6.3	retained	No LTFU	4	1323
Mulago	Female	25-49	Upper Primary	Married Mono	Vendor/business person	No	0	0	1	1	84	3.2	retained	No LTFU	4	541
Mulago	Male	25-49	Upper Primary	Married Mono	Paid employee	No	0	1		1	0	6	retained	No LTFU	4	238
Mulago	Female	18-24	Upper Primary	Separated	None	No	1	0	1	0			retained	No LTFU	4	609
Gulu	Female	25-49	Higher Institution	Widowed	Paid employee	No	0	1		1	0	6	retained	No LTFU	4	2101
Mbarara	Female	18-24	Senior 1-4	Never Married	Dependent	No	0	1		0			retained	No LTFU	4	1231
Masaka	Female	25-49	Higher Institution	Widowed	Peasant	No	0	1		0			Not retained	LTFU	4	0
Mbarara	Male	25-49	Lower Primary	Married Mono	Casual laborer		0	1		1	0	6	retained	No LTFU	4	2141
Mbarara	Female	18-24	Senior 1-4	Married Mono	Peasant	No	0	0	0	0			Not retained	LTFU	4	96
Mbarara	Male	25-49	Senior 1-4	Married Mono	Paid employee		0	1		1	14	5.5	retained	No LTFU	4	448
Masaka	Female	18-24	Senior 1-4	Married Mono	Peasant	No	1	0	0	1	1	5.9	retained	No LTFU	4	253
Masaka	Male	25-49	Lower Primary	Separated	Casual laborer	No	0	0	0	1	29	5	retained	No LTFU	4	2142
Gulu	Female	18-24	Senior 5-6	Never Married	Other	No	0	1		0			retained	No LTFU	4	2191
Masaka	Female	25-49	Pre-primary	Married Mono	Peasant	No	0	1		1	63	3.9	retained	No LTFU	4	2127
Masaka	Male	25-49	Pre-primary	Married Mono	Vendor/business person	No	0	1		0			Not retained	LTFU	4	77
Gulu	Male	25-49	Senior 1-4	Married Poly	None	No	0	0	1	1	0	6	retained	No LTFU	4	2241
Jinja	Female	25-49	Lower Primary	Married Mono	Vendor/business person	No	0	1		1	51	4.3	retained	No LTFU	4	1272
Mbarara	Female	25-49	Upper Primary	Widowed	Peasant	No	0	1		1	28	5	retained	No LTFU	4	2087
Mbarara	Female	50+	None	Widowed	None	No	1	1		1	40	4.6	retained	No LTFU	4	359
Gulu	Female	18-24	Lower Primary	Separated	Casual laborer	No	0	1		1	44	4.5	retained	No LTFU	4	317
Mbarara	Female	25-49	Upper Primary	Never Married	Other	No	0	0	1	1	47	4.4	Not retained	LTFU	4	49
Masaka	Female	18-24	Lower Primary	Cohabiting	None	No	0	0	0	1	0	6	Not retained	LTFU	4	28
Masaka	Female	25-49	Pre-primary	Separated	Peasant	No	0	1		1	19	5.3	retained	No LTFU	4	2142
Gulu	Female	<15	Lower Primary	Other	Student	No	0	0	0	1	0	6	retained	No LTFU	4	1941
Mulago	Female	18-24	Senior 1-4	Separated	Casual laborer	No	0	0	0	0			Not retained	LTFU	4	112
Entebbe	Male	25-49	Upper Primary	Married Mono	Other	No	0	0	1	0			Not retained	LTFU	4	74
Mulago	Male	25-49	Higher Institution	Married Mono	None	No	1	1		1	0	6	retained	No LTFU	4	236
Masaka	Male	25-49	Senior 1-4	Married Mono	Paid employee	No	0	0	1	0			retained	No LTFU	4	270
Masaka	Male	18-24	Upper Primary	Married Mono	Casual laborer	No	0	1		1	0	6	Not retained	LTFU	4	48
Entebbe	Female	25-49	Lower Primary	Separated	Casual laborer	No	0	1		0			retained	No LTFU	4	2265
Masaka	Female	18-24	Upper Primary	Married Mono	Peasant	No	0	1		1	35	4.8	retained	No LTFU	4	284
Mbale	Male	25-49	Lower Primary	Married Mono	Casual laborer	No	0	1		1	14	5.5	retained	No LTFU	4	2139
Entebbe	Female	25-49	Upper Primary	Separated	None	No	0	1		1	0	6	Not retained	LTFU	4	182
Entebbe	Male	18-24	Senior 1-4	Separated	None	No	0	1		1	0	6	retained	No LTFU	4	2251
Soroti	Female	18-24	Lower Primary	Separated	Peasant	No	0	1		1	0	6	retained	No LTFU	4	2224
Entebbe	Female	25-49	Upper Primary	Separated	Casual laborer	No	0	1		1	147	1.1	retained	No LTFU	4	271
Mulago	Female	25-49	Upper Primary	Separated	Housewife	No	0	1		1	19	5.3	retained	No LTFU	4	2175
Mulago	Male	18-24	Upper Primary	Never Married	Casual laborer	No	0	1		0			retained	No LTFU	4	789
Mulago	Female	18-24	Lower Primary	Never Married	Other	No	0	1		0			retained	No LTFU	4	802
Mulago	Female	50+	None	Separated	Paid employee	No	0	1		1	0	6	retained	No LTFU	4	2122
Mbale	Female	50+	Senior 1-4	Widowed	Peasant	No	0	0	1	1	14	5.5	retained	No LTFU	4	1279
Entebbe	Male	25-49	Lower Primary	Married Mono	Casual laborer	No	0	1		1	14	5.5	retained	No LTFU	4	1890
Mulago	Female	25-49	Senior 1-4	Separated	Peasant	No	0	1		1	14	5.5	retained	No LTFU	4	2150
Mbale	Male	25-49	Senior 1-4	Married Mono	Other	No	0	1		1	0	6	Not retained	LTFU	4	56
Mulago	Male	<15	None	Other	None	No	1	0	0	1	0	6	retained	No LTFU	4	493
Masaka	Male	<15	Upper Primary	Never Married	Other	No	0	0	0	1	0	6	retained	No LTFU	4	2064
Soroti	Male	18-24	Higher Institution	Never Married	Student	No	0	0	1	1	0	6	Not retained	LTFU	4	18
Mbale	Female	18-24	Higher Institution	Married Mono	Housewife	No	0	1		1	14	5.5	retained	No LTFU	4	2252
Jinja	Female	25-49	Higher Institution	Never Married	Peasant	No	0	0	1	1	56	4.1	retained	No LTFU	4	1438
Gulu	Female	18-24	Lower Primary	Widowed	Peasant	No	0	1		1	19	5.3	retained	No LTFU	4	2224
Masaka	Female	50+	Lower Primary	Widowed	Peasant	No	0	1		1	-2	6	retained	No LTFU	4	2050
Jinja	Male	25-49	Senior 1-4	Never Married	Vendor/business person		0	0	1	1	45	4.5	retained	No LTFU	4	1384
Masindi	Female	25-49	Upper Primary	Married Mono	Housewife	No	0	1		1	14	5.5	Not retained	LTFU	4	73
Gulu	Female	25-49	None	Separated	Peasant	No	0	1		1	14	5.5	Not retained	LTFU	4	63
Jinja	Male	25-49	Upper Primary	Married Mono	Vendor/business person		0	0	1	1	0	6	retained	No LTFU	4	1438
Entebbe	Female	18-24	Senior 1-4	Cohabiting	None	Yes	0	0	0	1	0	6	retained	No LTFU	4	2261
Masaka	Male	50+	Upper Primary	Married Mono	None	No	0	1		1	0	6	retained	No LTFU	4	2047
Rukungiri	Female	25-49	Lower Primary	Married Poly	Peasant	No	0	1		1	14	5.5	retained	No LTFU	4	1724
Mbarara	Female	25-49	None	Never Married	None	No	0	0	0	1	14	5.5	retained	No LTFU	4	2117
Entebbe	Female	25-49	Upper Primary	Widowed	None	No	0	1		0			retained	No LTFU	4	2206
Masindi	Female	25-49	Senior 1-4	Widowed	Peasant	No	0	0	1	1	0	6	retained	No LTFU	4	1491
Mbarara	Female	18-24	Upper Primary	Never Married	Peasant	No	0	1		1	21	5.3	retained	No LTFU	4	2221
Masaka	Female	18-24	Upper Primary	Married Mono	Peasant	No	0	0	1	1	14	5.5	retained	No LTFU	4	727
Mbarara	Female	25-49	Lower Primary	Married Mono	Peasant	No	0	1		1	0	6	Not retained	LTFU	4	28
Masaka	Male	50+	Senior 1-4	Separated	Peasant	No	0	1		1	0	6	retained	No LTFU	4	2116
Entebbe	Female	18-24	Lower Primary	Never Married	Casual laborer	No	0	1		0			retained	No LTFU	4	2145
Masaka	Male	<15	Lower Primary	Minor	None	No	0	0	0	1	0	6	retained	No LTFU	4	1015
Mbarara	Male	50+	None	Separated	Peasant		0	1		1	28	5	retained	No LTFU	4	2187
Masindi	Female	<15	Lower Primary	Minor	Dependent	No	0	0	1	1	84	3.2	retained	No LTFU	4	1743
Mbarara	Female	50+	None	Widowed	Paid employee	No	0	1		0			retained	No LTFU	4	982
Entebbe	Female	25-49	Senior 1-4	Cohabiting	Paid employee	No	0	1		1	0	6	retained	No LTFU	4	2149
Masindi	Male	25-49	Lower Primary	Divorced	Peasant		0	0	1	0			retained	No LTFU	4	1669
Masaka	Male	18-24	None	Married Mono	Peasant	No	0	1		0			Not retained	LTFU	4	0
Jinja	Male	25-49	Upper Primary	Married Mono	Vendor/business person		0	0	1	0			retained	No LTFU	4	1355
Mbarara	Female	25-49	Senior 1-4	Married Poly	Vendor/business person		0	0	0	1	0	6	Not retained	LTFU	4	65
Entebbe	Female	50+	Higher Institution	Separated	Casual laborer	No	0	1		0			retained	No LTFU	4	2185
Entebbe	Male	25-49	Senior 5-6	Widowed	Casual laborer	No	0	1		1	0	6	retained	No LTFU	4	1303
Masindi	Female	15-17	Senior 1-4	Never Married	None	No	0	0	1	0			retained	No LTFU	4	1606
Jinja	Female	25-49	Senior 1-4	Separated	Paid employee	No	0	0	1	0			Not retained	LTFU	4	84
Tororo	Female	25-49	Upper Primary	Widowed	Peasant	No	0	1		1	0	6	retained	No LTFU	4	1688
Mbale	Female	18-24	Senior 1-4	Widowed	Casual laborer	No	0	1		1	-274	15.1	retained	No LTFU	4	1081
Mulago	Female	25-49	Lower Primary	Married Mono	Vendor/business person	No	0	1		0			retained	No LTFU	4	1689
Mbale	Male	25-49	Senior 1-4	Cohabiting	Vendor/business person	No	0	0	1	1	23	5.2	Not retained	LTFU	4	35
[truncated: 24,256 more rows]
